# Supplementary material for: Efficient in vivo genome editing prevents hypertrophic cardiomyopathy in mice
Source: Nat Med. 2023 Feb 16;29(2):412–21. doi: 10.1038/s41591-022-02190-7 (PMC9941048; doi:10.1038/s41591-022-02190-7)
Supplement: Supplementary file 3 — Supplementary Tables 1–5 (single workbook). [file 41591_2022_2190_MOESM3_ESM.xlsx]

## Sheet: Table S1. AAV expression
Table S1. AAV expression in cardiomyocytes by region and in other cell types of the left ventricle
Regional Expression of AAV Transcripts in Cardiomyocytes
Region (tissue number)	Mean (%)_AAV	SD (%)_AAV
LV (n=4)	54.9	14.1
RV (n=4)	41.1	10.1
RA (n=4)	34.7	11.2
LA (n=4)	21.3	9.3
AAV Transcripts with Cells of the LV
LV Cells	Mean (%)_AAV	SD (%)_AAV	Mean (%)_no_AAV	SD (%)_no_AAV
Cardiomyocytes	54.9	14.1	45.1	14.1
Endothelial cells	2.6	1.4	97.4	1.4
Fibroblasts	2.5	1.5	97.5	1.5
Lymphoid	1.8	2.1	98.2	2.1
Mesothelial	1.3	2	98.7	2
Mural	3	1.7	97	1.7
Myeloid	3.2	2.2	96.8	2.2
Neuronal	0.3	0.9	99.7	0.9

## Sheet: Table S2. Mouse serum analyses
Table S2. Mouse serum analyses		ABE single dose			ABE two doses			Cas9KD high dose		Cas9KD medium dose			Cas9KD low dose			Untreated R403Q			Wildtype
	normal range (CD-1)*	SvEv Mouse #1	SvEv Mouse #2	SvEv Mouse #3	SvEv/S4 Mouse #1	SvEv/S4 Mouse #2	SvEv/S4 Mouse #3	SvEv/S4 Mouse #1	SvEv/S4 Mouse #2	SvEv/S4 Mouse #1	SvEv/S4 Mouse #2	SvEv/S4 Mouse #3	SvEv/S4 Mouse #1	SvEv/S4 Mouse #2	SvEv/S4 Mouse #3	SvEv Mouse #1	SvEv Mouse #2	SvEv Mouse #3	SvEv Mouse #1	SvEv Mouse #2	SvEv Mouse #3
ALP (U/L)	13-88	67	64	48	57	52	47	137	74	78	99	90	60	90	84	48	42	38	45	63	52
AST (U/L)	57-329	43	46	33	76	96	58	63	251	69	46	51	46	45	49	43	45	50	79	45	38
ALT (U/L)	7-227	13	16	15	30	31	22	28	56	24	16	16	21	21	22	23	20	19	22	18	11
Albumin (g/dL)	2.5-3.5	2.7	2.8	3	2.7	2.4	2.5	2.9	Not Determined	3.1	2.9	3	2.8	2.8	2.9	2.9	2.9	3	2.8	2.9	2.6
Total Bilirubin (mg/dL)	0.1-0.9	0.3	0.3	0.3	0.2	0.2	0.2	0.2	Not Determined	0.3	0.1	0.2	0.2	0.1	0.2	0.2	0.3	0.2	0.2	0.2	0.2
Total Protein (g/dL)	3.3-6.4	5.1	5.3	5.4	5.1	4.8	4.9	4.9	Not Determined	5.2	5.5	5.3	5	4.7	5	5.3	5.1	5.2	5	4.9	4.9
gGlobulin (g/dL)	2.1-2.9	2.4	2.5	2.4	2.4	2.4	2.4	2	Not Determined	2.1	2.6	2.3	2.2	1.9	2.1	2.4	2.2	2.2	2.2	2	2.3
Glucose (mg/dL)	57-197	95	145	140	118	133	106	118	78	116	111	115	125	136	139	152	155	114	128	112	136
*Loeb, WF and Quimby, FW. 1999. The Clinical Chemistry of Laboratory Animals, 2nd ed. Philadelphia: Taylor & Francis USA.
^Zaias, J., Mineau, M., Cray, C., Yoon, D. & Altman, N. H. Reference Values for Serum Proteins of Common Laboratory Rodent Strains. JAALAS 48, 387–390 (2009).

## Sheet: Table S3. RNAseq
Table S3. RNAseq of untreated and base edited HCM model mice							Individual mice
	GENE	Mean_treated	SD_treated	Mean_untreated	SD_untreated	P-value treated vs untreated	Treated_1	Treated_2	Treated_3	Untreated_1	Untreated_2	Untreated_3	Untreated_4	Untreated_5	Untreated_6
HYPERTROPHY
	Bag3	55.62	5.61	83.37	R4	0.002238	60.4127	56.992	49.4544	91.5099	72.9485	88.6081	76.325	89.8968	85.7902
	Corin	29.87	6.5	58.99	11.68	0.001189	37.1067	27.9859	24.5308	60.7966	76.3615	49.6602	57.125	57.0434	67.6161
	Fhod3	37.33	13.46	63.09	5.57	0.072742	52.2765	33.5401	26.1647	65.8198	64.0484	63.376	66.5562	56.4585	70.6213
	Foxo3	1.76	0.73	19.27	7.6	0.000106	2.5713	1.1508	1.5434	24.4201	31.822	12.581	19.7827	16.4707	24.8969
	Lmod2	157.75	21.79	293.36	22.52	0.001285	180.344	156.051	136.855	292.111	311.35	298.15	268.16	265.149	275.475
	Mtor	8.32	0.47	13.11	1.1	3e-06	8.8232	8.2398	7.8912	14.6049	13.9008	13.5293	13.5306	13.1905	13.5036
	Nfatc1	2.57	0.07	3.41	0.35	6.2e-05	2.6068	2.4852	2.6213	3.5753	3.7536	3.4471	3.0388	3.3524	3.094
	Nppa	1853.47	1097.84	1588.13	1209.97	0.742704	1022.66	3098.07	1439.66	1641.73	498.855	1066.39	769.741	944.149	948.431
	Tln2	7.33	1.04	15.9	1.94	3e-05	8.3812	7.3168	6.2945	17.675	15.883	15.1736	16.1553	16.347	17.818
	Trim55	18.39	5.71	50.87	9.46	0.000368	24.9387	15.7642	14.4633	49.4771	52.611	58.9688	54.4073	52.1641	56.5585
	Trim65	2.96	0.67	4.27	0.72	0.051401	3.322	3.3853	2.1861	4.5115	6.0712	4.2809	3.7773	3.9793	3.7742
	Xirp2	28.4	6.26	70.36	19.14	0.000201	29.4237	34.0893	21.6918	55.4385	55.4447	53.2631	57.7671	109.653	88.3918
	Yap1	9.82	0.11	12.64	1.94	0.002421	9.6938	9.8705	9.8974	12.3291	10.8751	11.6458	9.8569	12.5647	11.8044
	Ank2	5.576	0.8	10.456	2.2	0.533	0.002171	6.5256	5.1426	5.0604	8.0859	11.0554	11.0646	9.7657	9.0889
	Fhl1	61.421	11.8	83.358	37.3	0.737	0.176474	61.2606	73.3144	49.6891	89.8747	90.2026	66.2434	58.5842	171.482
SARCOMERE
	Daam1	9.11	0.98	16.84	1.76	4.1e-05	10.0979	9.082	8.1378	17.1178	14.9961	14.8054	15.9168	17.8148	18.031
	Actc1	9196.8	2012.54	9505.02	1528.97	0.824668	10692.1	9989.68	6908.58	9068.02	6272.95	10716.3	9489.09	10170	8514.95
	Mybpc3	1180.65	134.45	1466.16	146.48	0.039039	1331.76	1135.92	1074.27	1569.83	1309.03	1511.45	1481.6	1217.16	1563.61
	Myh6	3193.79	677.2	6332.67	1498.45	0.001002	3968.26	2900.13	2712.99	6835.6	9039.89	6898.33	6768.04	6249.19	6979.12
	Myh7	446.08	28.41	513.48	210.27	0.37406	478.613	426.178	433.444	404.935	407.948	410.438	365.436	376.42	378.141
	Myom1	112.89	24.29	217.88	26.38	0.00397	138.835	109.156	90.6923	220.67	242.087	202.842	222.181	211.297	218.78
	Myom2	164.54	45.98	298.91	44.73	0.016802	216.898	146.019	130.714	305.264	350.862	286.24	259.195	235.142	322.979
	Ttn	34.17	4.42	60.58	13.93	0.000562	39.0699	30.4765	32.9657	52.0787	59.7404	41.706	61.3487	56.2296	93.2617
	Tnnc1	2262.52	357.34	844.26	273.13	0.009655	2124.42	1994.84	2668.3	837.771	438.166	843.552	742.073	842.876	756
	Tnni3	1689.71	369.42	1082.33	160.59	0.096209	1689.82	1320.24	2059.08	1137.92	674.15	1191.4	1164.96	1100.6	1121.49
	Tnnt2	4620.89	434.42	3160.22	360.49	0.013623	4848.1	4119.98	4894.59	3377.19	2518.84	3429.96	3105.75	3008.37	3309.92
	Trim63	59.062	4.6	44.929	10.1	0.315	0.977381	62.1416	53.771	61.2724	68.2749	52.3745	45.4073	33.7868	42.2682
CYTOSKELETAL / INTERCELLULAR JUNCTIONS / INTERMEDIATE FILAMENTS
	Dsp	84.58	15.38	248.46	37.86	2e-06	100.195	84.0784	69.4565	277.181	217.804	208.354	252.417	233.609	288.007
	Flnc	48.45	16.48	164.53	77.57	0.001957	55.0743	60.5877	29.6863	135.539	144.459	221.892	136.863	349.703	125.499
	Pkp2	27.42	3.55	35.55	3.2	0.035682	30.8829	27.5951	23.7846	33.4876	34.4275	34.8554	30.9528	37.0386	35.1946
CALCIUM
	Atp2a2	1213.72	380.65	2033.44	172.93	0.056492	1622.59	1149.01	869.574	2016.17	2215.65	2103.78	2237.21	1981.67	2189.01
	Cacna1c	23.94	5.32	46.99	7.19	0.002372	23.8991	18.6309	29.2803	52.1517	50.2099	43.188	47.1962	46.5706	56.2774
	Camk2d	13.48	2.45	22.2	2	0.011845	16.1266	13.0335	11.2923	21.6788	19.2544	20.3119	21.4158	22.1233	24.0335
	Cav3	45.16	5.25	20.59	4.96	0.004173	50.3699	45.2367	39.866	19.93	8.4001	22.9774	22.2238	25.5092	19.8768
	Pln	1306.06	383.84	1418.17	286.57	0.676088	1737.44	1178.49	1002.25	1297.29	1091.3	1309.36	1301.21	1162.39	1411.68
	Tcap	1669.36	218.18	804.78	182.85	0.008497	1694.56	1439.68	1873.85	882.366	519.297	691.022	809.789	582.043	869.04
	Ryr2	60.36	13.1	132.161	36.8	0.457	0.004586	75.5113	52.1106	53.4593	96.9422	129.625	124.574	155.406	135.649
EXTRACELLULAR MATRIX
	Cdh2	25.11	10.73	93.72	13.43	0.000582	35.5137	25.7447	14.0788	102.168	104.637	99.7549	95.4667	94.1719	102.323
	Cdh4	0.56	0.23	2.94	0.69	5e-06	0.6691	0.7141	0.2975	3.4302	4.4519	2.7315	2.962	2.6261	3.1657
	Col6a3	2.26	0.89	4.9	1.12	0.011775	1.6754	3.2837	1.8125	4.7074	4.1198	5.0282	4.2677	4.1061	3.4828
	Col6a5	0.35	0.34	1.93	1.75	0.02931	0.0802	0.2318	0.7271	0.8619	2.1121	0.9737	0.4886	0.6221	0.3726
	Col6a6	0.95	0.4	2.23	0.77	0.007147	0.8579	0.5975	1.3838	1.7559	3.4425	1.8879	1.4001	1.4052	1.7041
	Pcdh7	4.02	1.09	13.32	2.82	1.4e-05	4.9339	4.317	2.8205	12.2482	16.4397	10.4676	12.6356	13.493	16.9181
	Tgfb1	13.945	4.5	13.013	2.6	0.7	0.669312	9.6803	18.6725	13.4822	14.7503	14.4462	15.2746	11.8017	16.0433
	Tgfb2	4.105	1.2	7.963	5.5	0.515	0.136608	2.8204	5.1537	4.3409	5.4905	22.2126	9.2307	4.5929	7.2824
	Tgfb3	7.822	1.7	8.289	3.4	0.944	0.414301	6.0324	8.0948	9.3387	9.321	15.3996	11.7464	5.1954	4.7399
	Postn	10.174	3.8	19.434	13.7	0.524	0.143382	5.8353	12.8009	11.8866	15.0689	52.8133	22.9263	10.9529	10.6645
METABOLISM
	Fabp3	1157.97	168.71	385.37	320.25	0.00101	1158.39	989.051	1326.46	186.488	79.2349	209.01	212.408	197.958	185.616
	Fabp5	20.05	0.92	3.49	3.12	0	20.4702	18.9945	20.692	1.9227	0.8513	2.0974	2.0122	2.2954	1.808
	Hk1	21.05	2.58	35.97	4.54	0.000283	22.1479	22.8948	18.1052	40.4934	30.2005	35.6185	34.769	35.9876	34.5421
	Prkag2	4.09	0.63	5.26	1.03	0.058084	4.7881	3.9172	3.5522	5.6016	3.3529	5.498	5.1143	4.4614	4.6967
	Trim35	24.66	4.35	45.97	4.43	0.003027	28.3534	25.7561	19.8556	47.2885	41.447	44.0374	42.5841	44.0438	44.823

## Sheet: Table S4. Off-Target sites 1-16
Table S4. Summary of off-target sites 1-16
Chromosome	Start	End	Genomic_Coordinate	Nuclease_Read_Count	Strand	Site_Sequence	Site_Substitution_Number	Site_Sequence_Gaps_Allowed	Target_Sequence	Sequence_ID	Genomic_Location	Closest_Gene	Distance_to_Closest_Gene	Expressed_in_Heart?	Forward_Primer	Reverse_Primer	Forward_Primer_With_Adapters	Reverse_Primer_With_Adapters
chr12	13108691	13108713	chr12:13108691-13108713	2243	+	AGTCAGGTGGAGGTGGGTAATG	4		CCTCAGGTGAAGGTGGGGAANG	Off Target 1	Intronic	Gm35298		Unknown	AACACCACCACAAACATGTCACA	CCTTAGCGCTGTGAACAGCA	ACACTCTTTCCCTACACGACGCTCTTCCGATCTNNNNAACACCACCACAAACATGTCACA	TGGAGTTCAGACGTGTGCTCTTCCGATCCCTTAGCGCTGTGAACAGCA
chr10	53761044	53761066	chr10:53761044-53761066	2141	-	GCTCAGGCAAAAGTGGGGAAGA	5		CCTCAGGTGAAGGTGGGGAANG	Off Target 2	Intergenic	Fam184a	10kb	No	AATGTTTAGCCCATAGGGAGTG	GAGATAGTCAGTAGATGGGATG	ACACTCTTTCCCTACACGACGCTCTTCCGATCTNNNNAATGTTTAGCCCATAGGGAGTG	TGGAGTTCAGACGTGTGCTCTTCCGATCGAGATAGTCAGTAGATGGGATG
chr1	163239443	163239465	chr1:163239443-163239465	2047	-	ACTCTGGTGAAGGTGGGTAAGG	3		CCTCAGGTGAAGGTGGGGAANG	Off Target 3	Intergenic	Prrx1	6kb	Yes	GGCAACAGTCTAGCTTTGTCTT	AATGTTCTTGCTGGCCTTGTTGA	ACACTCTTTCCCTACACGACGCTCTTCCGATCTNNNNGGCAACAGTCTAGCTTTGTCTT	TGGAGTTCAGACGTGTGCTCTTCCGATCAATGTTCTTGCTGGCCTTGTTGA
chr11	59934573	59934595	chr11:59934573-59934595	1694	-	CCCAAGGTGAGGGTGGGGAAGA	4		CCTCAGGTGAAGGTGGGGAANG	Off Target 4	lncRNA	Gm451900		Unknown	CTCCCAGTATTTGCCATTATCTG	AACTGCCAGCACTGACCCTT	ACACTCTTTCCCTACACGACGCTCTTCCGATCTNNNNCTCCCAGTATTTGCCATTATCTG	TGGAGTTCAGACGTGTGCTCTTCCGATCAACTGCCAGCACTGACCCTT
chr11	4535659	4535681	chr11:4535659-4535681	1534	+	TCTCAGGAGACAGTGGGGAATG	4		CCTCAGGTGAAGGTGGGGAANG	Off Target 5	Intronic	Mtmr3		Yes	CCCGGCACATGTGCTGTTTTA	GTAATGACTCAGTGTCTTCTTCC	ACACTCTTTCCCTACACGACGCTCTTCCGATCTNNNNCCCGGCACATGTGCTGTTTTA	TGGAGTTCAGACGTGTGCTCTTCCGATCGTAATGACTCAGTGTCTTCTTCC
chr19	32476534	32476556	chr19:32476534-32476556	1417	+	GCTCAGGAGAAGGAGGGGAATG	3		CCTCAGGTGAAGGTGGGGAANG	Off Target 6	lncRNA	Gm46659		Unknown	CAGTCATCCTGTTTCAGCTGTT	AATCTGTTGCTGTTCCTATGAGG	ACACTCTTTCCCTACACGACGCTCTTCCGATCTNNNNCAGTCATCCTGTTTCAGCTGTT	TGGAGTTCAGACGTGTGCTCTTCCGATCAATCTGTTGCTGTTCCTATGAGG
chr10	18342882	18342904	chr10:18342882-18342904	1332	-	CTCCAGGTGGAGGTGGGGAAAG	3	CCTCCAGGTGGAGGTGGGGAAAG	CCTCAGGTGAAGGTGGGGAANG	Off Target 7	Intronic	Nhsl1		Yes	CAATTCCCCTTAGCTCATGGAT	CAAAGGACCCAGACATTGTATC	ACACTCTTTCCCTACACGACGCTCTTCCGATCTNNNNCAATTCCCCTTAGCTCATGGAT	TGGAGTTCAGACGTGTGCTCTTCCGATCCAAAGGACCCAGACATTGTATC
chr5	65094566	65094588	chr5:65094566-65094588	1324	-	AAGAAGGTGAAAGTGGGGAAGG	5		CCTCAGGTGAAGGTGGGGAANG	Off Target 8	Intergenic	Tmem156	2kb	No	TCACACATAGGTGTCACCTGTT	TTCTTCCAACAGGGCCACTG	ACACTCTTTCCCTACACGACGCTCTTCCGATCTNNNNTCACACATAGGTGTCACCTGTT	TGGAGTTCAGACGTGTGCTCTTCCGATCTTCTTCCAACAGGGCCACTG
chr13	93929514	93929536	chr13:93929514-93929536	1292	-	AATCAGGAAAAGGTGGGGAAGG	4		CCTCAGGTGAAGGTGGGGAANG	Off Target 9	Intronic	Arsb		Yes	GAGTAGGTGTCAGAGGAACTG	GCAAGTTTTCTGTTACACCCAC	ACACTCTTTCCCTACACGACGCTCTTCCGATCTNNNNGAGTAGGTGTCAGAGGAACTG	TGGAGTTCAGACGTGTGCTCTTCCGATCGCAAGTTTTCTGTTACACCCAC
chr15	13178361	13178383	chr15:13178361-13178383	1233	+	ACAGAGGTGAAGATGGGAAAGG	5		CCTCAGGTGAAGGTGGGGAANG	Off Target 10	Intergenic	Cdh6	5kb	No	GCTGAAGTGGGGGAAGACAAT	CAGGAGGGCAGAAGAAAGTTAG	ACACTCTTTCCCTACACGACGCTCTTCCGATCTNNNNGCTGAAGTGGGGGAAGACAAT	TGGAGTTCAGACGTGTGCTCTTCCGATCCAGGAGGGCAGAAGAAAGTTAG
chr3	137040996	137041018	chr3:137040996-137041018	1233	-	CCACAGGTGGGGGTGGGGAATG	3		CCTCAGGTGAAGGTGGGGAANG	Off Target 11	Intergenic	Gm26107	26kb	Unknown	GACTATCGGCCCAAATATGATGT	TGATTGGCTGCTCTCCCAGA	ACACTCTTTCCCTACACGACGCTCTTCCGATCTNNNNGACTATCGGCCCAAATATGATGT	TGGAGTTCAGACGTGTGCTCTTCCGATCTGATTGGCTGCTCTCCCAGA
chr7	75026315	75026337	chr7:75026315-75026337	1178	-	ATTCAGTTGAAGGTGGGAAATG	4		CCTCAGGTGAAGGTGGGGAANG	Off Target 12	Intergenic	0610006L08Rik	4kb	Unknown	CCAGGATTAAAGGAAGGCAGG	GTGGAAGCAGCTTTATTAGTGG	ACACTCTTTCCCTACACGACGCTCTTCCGATCTNNNNCCAGGATTAAAGGAAGGCAGG	TGGAGTTCAGACGTGTGCTCTTCCGATCGTGGAAGCAGCTTTATTAGTGG
chr5	125069114	125069136	chr5:125069114-125069136	1132	+	AGACAGGTGAAGCTGGGGAAGG	4		CCTCAGGTGAAGGTGGGGAANG	Off Target 13	Intronic	Ncor2		Yes	TTCTCCTCCTTCTCCTCCTG	ATATTACTCTTACTCCACTGGGC	ACACTCTTTCCCTACACGACGCTCTTCCGATCTNNNNTTCTCCTCCTTCTCCTCCTG	TGGAGTTCAGACGTGTGCTCTTCCGATCATATTACTCTTACTCCACTGGGC
chr5	113915091	113915113	chr5:113915091-113915113	1112	-	TCTCAGGGGAAGGAGGGAAAGG	4		CCTCAGGTGAAGGTGGGGAANG	Off Target 14	Intergenic	Coro1c	73kb	Yes	CCTGCCACTGAATAAGGAGAATT	CCAGTATGGTTCCCTACATCTG	ACACTCTTTCCCTACACGACGCTCTTCCGATCTNNNNCCTGCCACTGAATAAGGAGAATT	TGGAGTTCAGACGTGTGCTCTTCCGATCCCAGTATGGTTCCCTACATCTG
chr5	24463905	24463927	chr5:24463905-24463927	1082	+	AAATAGGTGAAGCTGGGGAAAG	5	AAT-AGGTGAAGCTGGGGAAAG	CCTCAGGTGAAGGTGGGGAANG	Off Target 15	Intronic	Agap3		Yes	CTTCAGCCTTCCTGCTGGATT	TATCATGGAACCTTGTCCCATCT	ACACTCTTTCCCTACACGACGCTCTTCCGATCTNNNNCTTCAGCCTTCCTGCTGGATT	TGGAGTTCAGACGTGTGCTCTTCCGATCTATCATGGAACCTTGTCCCATCT
chr14	22047885	22047907	chr14:22047885-22047907	1072	-	ACTCAGGGGAGGGAGGGGAAAG	4		CCTCAGGTGAAGGTGGGGAANG	Off Target 16	Intronic	Lrmda		Yes	GCTCGTCGTGACTCAGTACAA	CCTTAACAGCATCAGGTAAACC	ACACTCTTTCCCTACACGACGCTCTTCCGATCTNNNNGCTCGTCGTGACTCAGTACAA	TGGAGTTCAGACGTGTGCTCTTCCGATCCCTTAACAGCATCAGGTAAACC

## Sheet: Table S5. CIRCLE-seq output
Table S5. Genomic off-target sites nominated by CIRCLE-seq
Chromosome	Start	End	Genomic_Coordinate	Nuclease_Read_Count	Strand	Site_Sequence	Site_Substitution_Number	Site_Sequence_Gaps_Allowed	Target_Sequence	Sequenced?	Genomic_Location	Closest_Gene	Distance_to_Closest_Gene	Expressed_in_Heart?	Forward_Primer	Reverse_Primer	Forward_Primer_With_Adapters	Reverse_Primer_With_Adapters
chr17	22638844	22638866	chr17:22638844-22638866	2961	-	ATACAGGAGAAAGTGGGGAAAA	6		CCTCAGGTGAAGGTGGGGAANG
chr7	74808417	74808439	chr7:74808417-74808439	2800	+	ATAGAGGTGAAAGTGGGGAAAA	6		CCTCAGGTGAAGGTGGGGAANG
chr8	5406344	5406366	chr8:5406344-5406366	2757	-	ATAGAGGTGAAAGTGGGGAAAA	6		CCTCAGGTGAAGGTGGGGAANG
chr13	108717134	108717156	chr13:108717134-108717156	2623	-	ATAAAGGTGAAAGTGGGGAAGA	6		CCTCAGGTGAAGGTGGGGAANG
chr15	50427475	50427497	chr15:50427475-50427497	2588	-	ATAGAGGTGAAAGTGGGGAAAA	6		CCTCAGGTGAAGGTGGGGAANG
chr15	4706584	4706606	chr15:4706584-4706606	2485	-	ATAGAGGTGAAAGTGGGGAAAA	6		CCTCAGGTGAAGGTGGGGAANG
chr13	86008099	86008121	chr13:86008099-86008121	2351	-	ATAGAGGTGAAAGTGGGGAAAA	6		CCTCAGGTGAAGGTGGGGAANG
chr10	36006808	36006830	chr10:36006808-36006830	2324	-	ATAGAGGTGAAAGTGGGGAAAA	6		CCTCAGGTGAAGGTGGGGAANG
chr10	35614611	35614633	chr10:35614611-35614633	2280	-	ATAGAGGTGAAAGTGGGGAAAA	6		CCTCAGGTGAAGGTGGGGAANG
chr12	13108691	13108713	chr12:13108691-13108713	2243	+	AGTCAGGTGGAGGTGGGTAATG	4		CCTCAGGTGAAGGTGGGGAANG	Yes, Off Target 1	lncRNA	Gm35298		Unknown	AACACCACCACAAACATGTCACA	CCTTAGCGCTGTGAACAGCA	ACACTCTTTCCCTACACGACGCTCTTCCGATCTNNNNAACACCACCACAAACATGTCACA	TGGAGTTCAGACGTGTGCTCTTCCGATCCCTTAGCGCTGTGAACAGCA
chr8	69412531	69412553	chr8:69412531-69412553	2178	+	ATAGAGGTGAAAGTGGGGAAAA	6		CCTCAGGTGAAGGTGGGGAANG
chr10	53761044	53761066	chr10:53761044-53761066	2141	-	GCTCAGGCAAAAGTGGGGAAGA	5		CCTCAGGTGAAGGTGGGGAANG	Yes, Off Target 2	Intergenic	Fam184a	10kb	No	AATGTTTAGCCCATAGGGAGTG	GAGATAGTCAGTAGATGGGATG	ACACTCTTTCCCTACACGACGCTCTTCCGATCTNNNNAATGTTTAGCCCATAGGGAGTG	TGGAGTTCAGACGTGTGCTCTTCCGATCGAGATAGTCAGTAGATGGGATG
chr11	39253274	39253296	chr11:39253274-39253296	2132	+	ATACAGGAGAAAGTGGGGAAGA	6		CCTCAGGTGAAGGTGGGGAANG
chr10	24498079	24498101	chr10:24498079-24498101	2117	+	ATACAGGAGAAAGTGGGGAAGA	6		CCTCAGGTGAAGGTGGGGAANG
chr8	63488066	63488088	chr8:63488066-63488088	2103	+	ATACAGGAGAAAGTGGGGAAAA	6		CCTCAGGTGAAGGTGGGGAANG
chr1	163239443	163239465	chr1:163239443-163239465	2047	-	ACTCTGGTGAAGGTGGGTAAGG	3		CCTCAGGTGAAGGTGGGGAANG	Yes, Off Target 3	Intergenic	Prrx1	6kb	Yes	GGCAACAGTCTAGCTTTGTCTT	AATGTTCTTGCTGGCCTTGTTGA	ACACTCTTTCCCTACACGACGCTCTTCCGATCTNNNNGGCAACAGTCTAGCTTTGTCTT	TGGAGTTCAGACGTGTGCTCTTCCGATCAATGTTCTTGCTGGCCTTGTTGA
chr1	19406060	19406082	chr1:19406060-19406082	2044	+	ATAGAGGTGAAAGTGGGGAAAA	6		CCTCAGGTGAAGGTGGGGAANG
chrX	153573131	153573153	chrX:153573131-153573153	2040	-	ATTCAGGAGAAAGTGGGGAAAA	5		CCTCAGGTGAAGGTGGGGAANG
chr6	68499791	68499813	chr6:68499791-68499813	2022	+	ATAGAGGTGAAAGTGGGGAAAA	6		CCTCAGGTGAAGGTGGGGAANG
chr11	16622831	16622853	chr11:16622831-16622853	2018	+	ATACAGGAGAAAGTGGGGAAGA	6		CCTCAGGTGAAGGTGGGGAANG
chr6	7837431	7837453	chr6:7837431-7837453	2018	-	ATACAGGAGAAAGTGGGGAAAA	6		CCTCAGGTGAAGGTGGGGAANG
chr11	21746801	21746823	chr11:21746801-21746823	2015	+	ATACAGGAGAAAGTGGGGAAGA	6		CCTCAGGTGAAGGTGGGGAANG
chr7	5172548	5172570	chr7:5172548-5172570	2013	-	ATACAGGAGAAAGTGGGGAAAA	6		CCTCAGGTGAAGGTGGGGAANG
chr7	106367304	106367326	chr7:106367304-106367326	2003	+	ATAGAGGTGAAAGTGGGGAAAA	6		CCTCAGGTGAAGGTGGGGAANG
chr2	40417869	40417891	chr2:40417869-40417891	1999	+	ATAGAGGTGAAAGTGGGGAAAA	6		CCTCAGGTGAAGGTGGGGAANG
chr5	32526585	32526607	chr5:32526585-32526607	1970	+	ATAGAGGTGAAAGTGGGGAAAA	6		CCTCAGGTGAAGGTGGGGAANG
chr2	14909067	14909089	chr2:14909067-14909089	1966	+	ATACAGGAGAAAGTGGGGAAAA	6		CCTCAGGTGAAGGTGGGGAANG
chr3	132483455	132483477	chr3:132483455-132483477	1917	-	ATACAGGAGAAAGTGGGGAAAA	6		CCTCAGGTGAAGGTGGGGAANG
chr6	105889700	105889722	chr6:105889700-105889722	1880	+	ATAGAGGTGAAAGTGGGGAAGA	6		CCTCAGGTGAAGGTGGGGAANG
chr6	8775469	8775491	chr6:8775469-8775491	1880	-	CCACAGGAGAGGGTGGGGAAGA	4		CCTCAGGTGAAGGTGGGGAANG
chr7	77198081	77198103	chr7:77198081-77198103	1877	+	ATAGAGGTGAAAGTGGGGAAAA	6		CCTCAGGTGAAGGTGGGGAANG
chr1	17268744	17268766	chr1:17268744-17268766	1858	-	ATACAGGAGAAAGTGGGGAAAA	6		CCTCAGGTGAAGGTGGGGAANG
chr16	29114528	29114550	chr16:29114528-29114550	1857	+	ATAGAGGTGAAAGTGGGGAAAA	6		CCTCAGGTGAAGGTGGGGAANG
chr12	41789358	41789380	chr12:41789358-41789380	1856	-	ATACAGGAGAAAGTGGGGAAAA	6		CCTCAGGTGAAGGTGGGGAANG
chr6	11518813	11518835	chr6:11518813-11518835	1846	+	ATACAGGAGAAAGTGGGGAAAA	6		CCTCAGGTGAAGGTGGGGAANG
chr8	65466761	65466783	chr8:65466761-65466783	1814	+	ATACAGGAGAAAGTGGGGAAAA	6		CCTCAGGTGAAGGTGGGGAANG
chr3	8011254	8011276	chr3:8011254-8011276	1812	-	ACTCAGTAGAAAGTGGGTAATG	5		CCTCAGGTGAAGGTGGGGAANG
chr3	5848332	5848354	chr3:5848332-5848354	1802	+	ATAGAGGTGAAAGTGGGGAAAA	6		CCTCAGGTGAAGGTGGGGAANG
chr3	5475203	5475225	chr3:5475203-5475225	1795	+	CTAAAGGTGAAAGTGGGGAAGA	5		CCTCAGGTGAAGGTGGGGAANG
chr3	21229209	21229231	chr3:21229209-21229231	1792	-	ATAGAGGTGAAAGTGGGGAAAA	6		CCTCAGGTGAAGGTGGGGAANG
chr6	68746790	68746812	chr6:68746790-68746812	1774	+	ATACAGGAGAAAGTGGGGAAAA	6		CCTCAGGTGAAGGTGGGGAANG
chr12	66401073	66401095	chr12:66401073-66401095	1758	+	TATCAGGAGAAAGTGGGGAAAA	5		CCTCAGGTGAAGGTGGGGAANG
chr12	39401737	39401759	chr12:39401737-39401759	1743	-	ATACAGGAGAAAGTGGGGAAAA	6		CCTCAGGTGAAGGTGGGGAANG
chr13	86018616	86018638	chr13:86018616-86018638	1738	-	ATGTAGGTGAAGGTGGGTAAGG	5	TGT-AGGTGAAGGTGGGTAAGG	CCTCAGGTGAAGGTGGGGAANG
chr16	68320806	68320828	chr16:68320806-68320828	1732	-	ATACAGGAGAAAGTGGGGAAAA	6		CCTCAGGTGAAGGTGGGGAANG
chr16	83201109	83201131	chr16:83201109-83201131	1718	-	ACAGAGGTGAAAGTGGGGAAAA	5		CCTCAGGTGAAGGTGGGGAANG
chr10	38611916	38611938	chr10:38611916-38611938	1716	-	ATACAGGAGAAAGTGGGGAAAA	6		CCTCAGGTGAAGGTGGGGAANG
chr2	36309494	36309516	chr2:36309494-36309516	1704	-	ATACAGGAGAAAGTGGGGAAAA	6		CCTCAGGTGAAGGTGGGGAANG
chr11	59934573	59934595	chr11:59934573-59934595	1694	-	CCCAAGGTGAGGGTGGGGAAGA	4		CCTCAGGTGAAGGTGGGGAANG	Yes, Off Target 4	lncRNA	Gm451900		Unknown	CTCCCAGTATTTGCCATTATCTG	AACTGCCAGCACTGACCCTT	ACACTCTTTCCCTACACGACGCTCTTCCGATCTNNNNCTCCCAGTATTTGCCATTATCTG	TGGAGTTCAGACGTGTGCTCTTCCGATCAACTGCCAGCACTGACCCTT
chr6	132104894	132104916	chr6:132104894-132104916	1674	+	ATTCAGGAGAAAGTGGGGAAAA	5		CCTCAGGTGAAGGTGGGGAANG
chr9	36106918	36106940	chr9:36106918-36106940	1665	-	ACAGAGGTGAAAGTGGGGAAAA	5		CCTCAGGTGAAGGTGGGGAANG
chrX	121943702	121943724	chrX:121943702-121943724	1663	-	ATACAGGAGAAAGTGGGGAAAA	6		CCTCAGGTGAAGGTGGGGAANG
chr6	6268695	6268717	chr6:6268695-6268717	1635	-	ATACAGGAGAAAGTGGGGAAAA	6		CCTCAGGTGAAGGTGGGGAANG
chr10	54824475	54824497	chr10:54824475-54824497	1630	+	ATACAGGAGAAAGTGGGGAAAA	6		CCTCAGGTGAAGGTGGGGAANG
chr5	26326293	26326315	chr5:26326293-26326315	1615	-	ATACAGGAGAAAGTGGGGAAAA	6		CCTCAGGTGAAGGTGGGGAANG
chr8	65951993	65952015	chr8:65951993-65952015	1614	+	GTACAGGAGAAAGTGGGGAAGA	6		CCTCAGGTGAAGGTGGGGAANG
chr3	66187527	66187549	chr3:66187527-66187549	1578	+	GTACAGGAGAAAGTGGGGAAGA	6		CCTCAGGTGAAGGTGGGGAANG
chr4	38476982	38477004	chr4:38476982-38477004	1558	+	ATTCAGGAGAAAGTGGGGAAAA	5		CCTCAGGTGAAGGTGGGGAANG
chr5	81875009	81875031	chr5:81875009-81875031	1550	+	ATACAGGAGAAAGTGGGGAAAA	6		CCTCAGGTGAAGGTGGGGAANG
chr11	4535659	4535681	chr11:4535659-4535681	1534	+	TCTCAGGAGACAGTGGGGAATG	4		CCTCAGGTGAAGGTGGGGAANG	Yes, Off Target 5	Intronic	Mtmr3		Yes	CCCGGCACATGTGCTGTTTTA	GTAATGACTCAGTGTCTTCTTCC	ACACTCTTTCCCTACACGACGCTCTTCCGATCTNNNNCCCGGCACATGTGCTGTTTTA	TGGAGTTCAGACGTGTGCTCTTCCGATCGTAATGACTCAGTGTCTTCTTCC
chr11	48303683	48303705	chr11:48303683-48303705	1532	+	AAAGAGGTGAAAGTGGGGAAAA	6		CCTCAGGTGAAGGTGGGGAANG
chr4	26244351	26244373	chr4:26244351-26244373	1528	+	ATAGAGGTGAAAGTGGGGAAAA	6		CCTCAGGTGAAGGTGGGGAANG
chr17	14897176	14897198	chr17:14897176-14897198	1522	+	ATACAGGAGAAAGTGGGGAAAA	6		CCTCAGGTGAAGGTGGGGAANG
chr1	33560928	33560950	chr1:33560928-33560950	1504	+	ATACAGGAGAAAGTGGGGAAGA	6		CCTCAGGTGAAGGTGGGGAANG
chr5	83489332	83489354	chr5:83489332-83489354	1499	+	ATACAGGAGAAAGTGGGGAAAA	6		CCTCAGGTGAAGGTGGGGAANG
chr1	107167697	107167719	chr1:107167697-107167719	1492	+	ATACAGGAGAAAGTGGGGAAAA	6		CCTCAGGTGAAGGTGGGGAANG
chr4	29214558	29214580	chr4:29214558-29214580	1478	-	ATAGAGGTGAAAGTGGGGAAAA	6		CCTCAGGTGAAGGTGGGGAANG
chr3	61528557	61528579	chr3:61528557-61528579	1475	-	ATACAGGAGAAAGTGGGGAAAA	6		CCTCAGGTGAAGGTGGGGAANG
chr16	44879735	44879757	chr16:44879735-44879757	1471	-	ATTCAGGAGAAAGTGGGGAAGA	5		CCTCAGGTGAAGGTGGGGAANG
chr16	86020219	86020241	chr16:86020219-86020241	1462	+	ATACAGGAGAAAGTGGGGAAAA	6		CCTCAGGTGAAGGTGGGGAANG
chr19	33829374	33829396	chr19:33829374-33829396	1461	-	ATACAGGAGAAAGTGGGGAAAA	6		CCTCAGGTGAAGGTGGGGAANG
chr12	42515085	42515107	chr12:42515085-42515107	1447	-	ATACAGGAGAAGGTGGGGAAAA	5		CCTCAGGTGAAGGTGGGGAANG
chr14	37445068	37445090	chr14:37445068-37445090	1429	-	ATATAGGTGAAAGTGGGGAAGA	6		CCTCAGGTGAAGGTGGGGAANG
chr19	32476534	32476556	chr19:32476534-32476556	1417	+	GCTCAGGAGAAGGAGGGGAATG	3		CCTCAGGTGAAGGTGGGGAANG	Yes, Off Target 6	lncRNA	Gm46659		Unknown	CAGTCATCCTGTTTCAGCTGTT	AATCTGTTGCTGTTCCTATGAGG	ACACTCTTTCCCTACACGACGCTCTTCCGATCTNNNNCAGTCATCCTGTTTCAGCTGTT	TGGAGTTCAGACGTGTGCTCTTCCGATCAATCTGTTGCTGTTCCTATGAGG
chr3	137544269	137544291	chr3:137544269-137544291	1415	-	ATACAGGAGAAAGTGGGGAAGA	6		CCTCAGGTGAAGGTGGGGAANG
chr1	113463866	113463888	chr1:113463866-113463888	1403	-	ATACAGGAGAAAGTGGGGAAAA	6		CCTCAGGTGAAGGTGGGGAANG
chr14	104235624	104235646	chr14:104235624-104235646	1370	-	ATACAGGAGAAAGTGGGGAAAA	6		CCTCAGGTGAAGGTGGGGAANG
chr14	9224206	9224228	chr14:9224206-9224228	1363	-	ATACAGGAGAAAGTGGGGAAAA	6		CCTCAGGTGAAGGTGGGGAANG
chr4	64464794	64464816	chr4:64464794-64464816	1343	-	ATACAGGAGAAAGTGGGGAAAA	6		CCTCAGGTGAAGGTGGGGAANG
chr10	18342882	18342904	chr10:18342882-18342904	1332	-	CTCCAGGTGGAGGTGGGGAAAG	3	CCTCCAGGTGGAGGTGGGGAAAG	CCTCAGGTGAAGGTGGGGAANG	Yes, Off Target 7	Intronic	Nhsl1		Yes	CAATTCCCCTTAGCTCATGGAT	CAAAGGACCCAGACATTGTATC	ACACTCTTTCCCTACACGACGCTCTTCCGATCTNNNNCAATTCCCCTTAGCTCATGGAT	TGGAGTTCAGACGTGTGCTCTTCCGATCCAAAGGACCCAGACATTGTATC
chr17	73177836	73177858	chr17:73177836-73177858	1326	+	TCTCAGGAGAGGGTGGGGAACA	4		CCTCAGGTGAAGGTGGGGAANG
chr5	65094566	65094588	chr5:65094566-65094588	1324	-	AAGAAGGTGAAAGTGGGGAAGG	5		CCTCAGGTGAAGGTGGGGAANG	Yes, Off Target 8	Intergenic	Tmem156	2kb	No	TCACACATAGGTGTCACCTGTT	TTCTTCCAACAGGGCCACTG	ACACTCTTTCCCTACACGACGCTCTTCCGATCTNNNNTCACACATAGGTGTCACCTGTT	TGGAGTTCAGACGTGTGCTCTTCCGATCTTCTTCCAACAGGGCCACTG
chr6	65244875	65244897	chr6:65244875-65244897	1308	-	ATACAGGAGAAAGTGGGGAAAA	6		CCTCAGGTGAAGGTGGGGAANG
chr14	107253180	107253202	chr14:107253180-107253202	1307	+	ATAGAGGTGAAAGTGGGGAAAA	6		CCTCAGGTGAAGGTGGGGAANG
chr19	39223276	39223298	chr19:39223276-39223298	1307	-	ATACAGGAGAAAGTGGGGAAGA	6		CCTCAGGTGAAGGTGGGGAANG
chr3	24927804	24927826	chr3:24927804-24927826	1303	-	ATACAGGAGAAAGTGGGGAAAA	6		CCTCAGGTGAAGGTGGGGAANG
chr18	33403077	33403099	chr18:33403077-33403099	1297	-	ACCCAGGTGATGATGGGGAATG	4	CC-CAGGTGATGATGGGGAATG	CCTCAGGTGAAGGTGGGGAANG
chr13	93929514	93929536	chr13:93929514-93929536	1292	-	AATCAGGAAAAGGTGGGGAAGG	4		CCTCAGGTGAAGGTGGGGAANG	Yes, Off Target 9	Intronic	Arsb		Yes	GAGTAGGTGTCAGAGGAACTG	GCAAGTTTTCTGTTACACCCAC	ACACTCTTTCCCTACACGACGCTCTTCCGATCTNNNNGAGTAGGTGTCAGAGGAACTG	TGGAGTTCAGACGTGTGCTCTTCCGATCGCAAGTTTTCTGTTACACCCAC
chr5	81858213	81858235	chr5:81858213-81858235	1262	+	ATAGAGGTGAAAGTGGGGAAAA	6		CCTCAGGTGAAGGTGGGGAANG
chr9	119809091	119809113	chr9:119809091-119809113	1251	+	GTGCAGGTGTAGGTGGGGAAAA	5		CCTCAGGTGAAGGTGGGGAANG
chr13	8073502	8073524	chr13:8073502-8073524	1250	-	ATACAGGGGAAAGTGGGGAAAA	6		CCTCAGGTGAAGGTGGGGAANG
chrX	23431344	23431366	chrX:23431344-23431366	1240	+	ATACAGGAGAAAGTGGGGAAAA	6		CCTCAGGTGAAGGTGGGGAANG
chr1	145324107	145324129	chr1:145324107-145324129	1238	+	CATAAGGTGAAAGTGGGGAACA	4		CCTCAGGTGAAGGTGGGGAANG
chr15	13178361	13178383	chr15:13178361-13178383	1233	+	ACAGAGGTGAAGATGGGAAAGG	5		CCTCAGGTGAAGGTGGGGAANG	Yes, Off Target 10	Intergenic	Cdh6	5kb	No	GCTGAAGTGGGGGAAGACAAT	CAGGAGGGCAGAAGAAAGTTAG	ACACTCTTTCCCTACACGACGCTCTTCCGATCTNNNNGCTGAAGTGGGGGAAGACAAT	TGGAGTTCAGACGTGTGCTCTTCCGATCCAGGAGGGCAGAAGAAAGTTAG
chr3	137040996	137041018	chr3:137040996-137041018	1233	-	CCACAGGTGGGGGTGGGGAATG	3		CCTCAGGTGAAGGTGGGGAANG	Yes, Off Target 11	Intergenic	Gm26107	26kb	Unknown	GACTATCGGCCCAAATATGATGT	TGATTGGCTGCTCTCCCAGA	ACACTCTTTCCCTACACGACGCTCTTCCGATCTNNNNGACTATCGGCCCAAATATGATGT	TGGAGTTCAGACGTGTGCTCTTCCGATCTGATTGGCTGCTCTCCCAGA
chr7	10655774	10655796	chr7:10655774-10655796	1232	+	ATAGAGGTGAAAGTGGGGAAGA	6		CCTCAGGTGAAGGTGGGGAANG
chr10	129205576	129205598	chr10:129205576-129205598	1231	-	TTACAGGAGAAAGTGGGGAAAA	6		CCTCAGGTGAAGGTGGGGAANG
chr14	36396053	36396075	chr14:36396053-36396075	1208	-	ATACAGGAGAAAGTGGGGAAAA	6		CCTCAGGTGAAGGTGGGGAANG
chr2	21821327	21821349	chr2:21821327-21821349	1184	+	ATAGAGGCGAAAGTGGGGAAAG	6		CCTCAGGTGAAGGTGGGGAANG
chr14	28764336	28764358	chr14:28764336-28764358	1180	+	ATAGAGGTGAAAGTGGGGAAGA	6		CCTCAGGTGAAGGTGGGGAANG
chr16	82000878	82000900	chr16:82000878-82000900	1179	-	TTAGAGGTGAAAGTGGGGAAAA	6		CCTCAGGTGAAGGTGGGGAANG
chr7	75026315	75026337	chr7:75026315-75026337	1178	-	ATTCAGTTGAAGGTGGGAAATG	4		CCTCAGGTGAAGGTGGGGAANG	Yes, Off Target 12	Intergenic	0610006L08Rik	4kb	Unknown	CCAGGATTAAAGGAAGGCAGG	GTGGAAGCAGCTTTATTAGTGG	ACACTCTTTCCCTACACGACGCTCTTCCGATCTNNNNCCAGGATTAAAGGAAGGCAGG	TGGAGTTCAGACGTGTGCTCTTCCGATCGTGGAAGCAGCTTTATTAGTGG
chr10:KZ289072.1_fix	164963	164985	KZ289072.1:164963-164985	1171	-	TCTCAGGCGAAGCTGGGTAAAG	4		CCTCAGGTGAAGGTGGGGAANG
chr16	73780559	73780581	chr16:73780559-73780581	1170	+	ATACAGGAGAAAGTGGGGAAAA	6		CCTCAGGTGAAGGTGGGGAANG
chr8	73624929	73624951	chr8:73624929-73624951	1164	+	ATACAGGAGAAAGTGGGGAAAA	6		CCTCAGGTGAAGGTGGGGAANG
chr15	14930214	14930236	chr15:14930214-14930236	1160	-	ATACAGGAGAAAGTGGGGAAGA	6		CCTCAGGTGAAGGTGGGGAANG
chr1	107260324	107260346	chr1:107260324-107260346	1143	-	ATACAGGAGAAAGTGGGGAAAA	6		CCTCAGGTGAAGGTGGGGAANG
chr8	79615795	79615817	chr8:79615795-79615817	1140	+	CCTCAGGTACTGGTGGGGAAAG	3		CCTCAGGTGAAGGTGGGGAANG
chr2	95008216	95008238	chr2:95008216-95008238	1134	-	ATACAGGTGAAAGTGGGGAAGA	5		CCTCAGGTGAAGGTGGGGAANG
chr5	125069114	125069136	chr5:125069114-125069136	1132	+	AGACAGGTGAAGCTGGGGAAGG	4		CCTCAGGTGAAGGTGGGGAANG	Yes, Off Target 13	Intronic	Ncor2			TTCTCCTCCTTCTCCTCCTG	ATATTACTCTTACTCCACTGGGC	ACACTCTTTCCCTACACGACGCTCTTCCGATCTNNNNTTCTCCTCCTTCTCCTCCTG	TGGAGTTCAGACGTGTGCTCTTCCGATCATATTACTCTTACTCCACTGGGC
chr10	65670379	65670401	chr10:65670379-65670401	1122	+	ATACAGGAGAAAGTGGGGAAAA	6		CCTCAGGTGAAGGTGGGGAANG
chr5	113915091	113915113	chr5:113915091-113915113	1112	-	TCTCAGGGGAAGGAGGGAAAGG	4		CCTCAGGTGAAGGTGGGGAANG	Yes, Off Target 14	Intergenic	Coro1c	73kb	Yes	CCTGCCACTGAATAAGGAGAATT	CCAGTATGGTTCCCTACATCTG	ACACTCTTTCCCTACACGACGCTCTTCCGATCTNNNNCCTGCCACTGAATAAGGAGAATT	TGGAGTTCAGACGTGTGCTCTTCCGATCCCAGTATGGTTCCCTACATCTG
chr4	143644445	143644467	chr4:143644445-143644467	1106	+	ATAGAGGTGAAAGTGGGGAAAA	6		CCTCAGGTGAAGGTGGGGAANG
chr4	71533559	71533581	chr4:71533559-71533581	1102	+	ATACAGGAGAAAGTGGGGAAAA	6		CCTCAGGTGAAGGTGGGGAANG
chr1	90464724	90464746	chr1:90464724-90464746	1092	+	ACTCAGAAGAAAGTGGGGAACA	5		CCTCAGGTGAAGGTGGGGAANG
chr19	18224079	18224101	chr19:18224079-18224101	1090	-	ATACAGGAGAAAGTGGGGAAAA	6		CCTCAGGTGAAGGTGGGGAANG
chrX	48752670	48752692	chrX:48752670-48752692	1084	+	ATAGAGGTGAAAGTGGGGAAAA	6		CCTCAGGTGAAGGTGGGGAANG
chr5	24463905	24463927	chr5:24463905-24463927	1082	+	AAATAGGTGAAGCTGGGGAAAG	5	AAT-AGGTGAAGCTGGGGAAAG	CCTCAGGTGAAGGTGGGGAANG	Yes, Off Target 15	Intronic	Agap3		Yes	CTTCAGCCTTCCTGCTGGATT	TATCATGGAACCTTGTCCCATCT	ACACTCTTTCCCTACACGACGCTCTTCCGATCTNNNNCTTCAGCCTTCCTGCTGGATT	TGGAGTTCAGACGTGTGCTCTTCCGATCTATCATGGAACCTTGTCCCATCT
chr18	26391173	26391195	chr18:26391173-26391195	1078	+	ATACAGGAGAAAGTGGGGAAGA	6		CCTCAGGTGAAGGTGGGGAANG
chr14	22047885	22047907	chr14:22047885-22047907	1072	-	ACTCAGGGGAGGGAGGGGAAAG	4		CCTCAGGTGAAGGTGGGGAANG	Yes, Off Target 16	Intronic	Lrmda		Yes	GCTCGTCGTGACTCAGTACAA	CCTTAACAGCATCAGGTAAACC	ACACTCTTTCCCTACACGACGCTCTTCCGATCTNNNNGCTCGTCGTGACTCAGTACAA	TGGAGTTCAGACGTGTGCTCTTCCGATCCCTTAACAGCATCAGGTAAACC
chr4	140016391	140016413	chr4:140016391-140016413	1070	-	CCTCAGCCAAAGGTGGAGAAGG	4		CCTCAGGTGAAGGTGGGGAANG
chr18	7361693	7361715	chr18:7361693-7361715	1060	+	ATACAGGAGAAAGTGGGGAAGA	6		CCTCAGGTGAAGGTGGGGAANG
chr11	109636290	109636312	chr11:109636290-109636312	1058	-	GCTAAGGAGAAGGAGGGGAAGG	4		CCTCAGGTGAAGGTGGGGAANG
chr3	135483356	135483378	chr3:135483356-135483378	1058	-	CTGTAGGTGTAGGTGGGGAATG	4		CCTCAGGTGAAGGTGGGGAANG
chr13	55569440	55569462	chr13:55569440-55569462	1045	-	AACTAGGTGAAGGAGGGGAAGG	5	ACT-AGGTGAAGGAGGGGAAGG	CCTCAGGTGAAGGTGGGGAANG
chr12	72584539	72584561	chr12:72584539-72584561	1041	-	TTACAGGTGTAGGTGGAGAAGG	5	CTTACAGGTGTAGGTGGAGAAGG	CCTCAGGTGAAGGTGGGGAANG
chr4	32918280	32918302	chr4:32918280-32918302	1041	-	GCTCAGGTGACAGTGGGGAAGA	4		CCTCAGGTGAAGGTGGGGAANG
chr17	40421718	40421740	chr17:40421718-40421740	1037	-	ATACAGGAGAAAGTGGGGAAGA	6		CCTCAGGTGAAGGTGGGGAANG
chr19	35774166	35774188	chr19:35774166-35774188	1037	+	ATACAGGAGAAAGTGGGGAAAA	6		CCTCAGGTGAAGGTGGGGAANG
chr14	54960451	54960473	chr14:54960451-54960473	999	-	CCTCGGGTGAAGGTGGGGAACG	1		CCTCAGGTGAAGGTGGGGAANG
chr1	49224728	49224750	chr1:49224728-49224750	998	+	GGCTAGGTGAGGGTGGGGAAAA	6	GCT-AGGTGAGGGTGGGGAAAA	CCTCAGGTGAAGGTGGGGAANG
chr17	23216403	23216425	chr17:23216403-23216425	984	+	AATCAGGAGAAAGTGGGGAACA	5		CCTCAGGTGAAGGTGGGGAANG
chr13	63133425	63133447	chr13:63133425-63133447	972	+	ACCCAAGTGAAAGTGGGGAAAA	5	CC-CAAGTGAAAGTGGGGAAAA	CCTCAGGTGAAGGTGGGGAANG
chr10	90419360	90419382	chr10:90419360-90419382	966	-	CCTAAGGTGGAGATGGGGAAGA	4		CCTCAGGTGAAGGTGGGGAANG
chr3	91225742	91225764	chr3:91225742-91225764	965	+	ATTCAGAAGAAAGTGGGGAAGA	6		CCTCAGGTGAAGGTGGGGAANG
chrX	136723214	136723236	chrX:136723214-136723236	964	-	GATCAGGAGAAGATGGGGAAAG	4		CCTCAGGTGAAGGTGGGGAANG
chr8	85802846	85802868	chr8:85802846-85802868	962	+	TATTAGGAGAAAGTGGGGAAGA	6		CCTCAGGTGAAGGTGGGGAANG
chrX	115936185	115936207	chrX:115936185-115936207	962	-	ATACAGGAGAAAGTGGGGAAAA	6		CCTCAGGTGAAGGTGGGGAANG
chr10	65675625	65675647	chr10:65675625-65675647	961	-	ATACAGGAGAAAGTGGGGAAAA	6		CCTCAGGTGAAGGTGGGGAANG
chr12	31141398	31141420	chr12:31141398-31141420	956	+	TCTCAGGGGAAGGAGGGGAAAG	3		CCTCAGGTGAAGGTGGGGAANG
chr18	19693707	19693729	chr18:19693707-19693729	954	-	ATACAGGAGAAGGTGGGGAAGA	5	CATACAGGAGAAGGTGGGGAAGA	CCTCAGGTGAAGGTGGGGAANG
chr7	40027091	40027113	chr7:40027091-40027113	948	-	ATTCAGTAGAAGGAGGGGAAGG	5		CCTCAGGTGAAGGTGGGGAANG
chr4	11915177	11915199	chr4:11915177-11915199	936	-	CCAAAGGTGAAGGTGGGTAAAG	3		CCTCAGGTGAAGGTGGGGAANG
chr7	13333492	13333514	chr7:13333492-13333514	933	-	ATAGAGGTGAAAGTGGGGAAAG	5		CCTCAGGTGAAGGTGGGGAANG
chr2	81922448	81922470	chr2:81922448-81922470	932	-	ACGCAGGAGAAAGTGGGGAATG	4		CCTCAGGTGAAGGTGGGGAANG
chr12	111080840	111080862	chr12:111080840-111080862	930	+	AGGCAGGTGAGGGTGGGGAAGG	4		CCTCAGGTGAAGGTGGGGAANG
chr14	9506902	9506924	chr14:9506902-9506924	928	+	ATACAGGAGAAAGTGGGGAAGA	6		CCTCAGGTGAAGGTGGGGAANG
chr3	70026059	70026081	chr3:70026059-70026081	922	+	CCTGAGGTGAAGGAGGGGAATA	3		CCTCAGGTGAAGGTGGGGAANG
chrX	91719143	91719165	chrX:91719143-91719165	918	+	ATACAGGAGAAAGTGGGGAATA	6		CCTCAGGTGAAGGTGGGGAANG
chr4	69769164	69769187	chr4:69769164-69769187	912	+			TCTCAAGTGATAGGTGGGGAAGG	CCTCAGGTGAAGGTGGGGAANG
chr5	18711302	18711324	chr5:18711302-18711324	912	+	ATACAGGAGAAAGTGGGGAAGA	6		CCTCAGGTGAAGGTGGGGAANG
chr14	90071916	90071938	chr14:90071916-90071938	909	-	ATAGAGGTGAAAGTGGGGAAAA	6		CCTCAGGTGAAGGTGGGGAANG
chr11	15261912	15261934	chr11:15261912-15261934	908	-	ATAGAGGTGAAAGTGGGGAAAT	6		CCTCAGGTGAAGGTGGGGAANG
chr12	54262963	54262985	chr12:54262963-54262985	905	-	GTGAAGGTGAAGGAGGGGAAAG	5		CCTCAGGTGAAGGTGGGGAANG
chr7	130735865	130735887	chr7:130735865-130735887	888	-	AGACAGGCAAAGGTGGGGAAGG	5		CCTCAGGTGAAGGTGGGGAANG
chr6	41278910	41278932	chr6:41278910-41278932	886	-	ATACAGGAGAAAGTGGGGAAGA	6		CCTCAGGTGAAGGTGGGGAANG
chr3	44050354	44050376	chr3:44050354-44050376	885	-	TGTCAGATGAAGATGGGGAAGA	5		CCTCAGGTGAAGGTGGGGAANG
chr12	85795782	85795804	chr12:85795782-85795804	880	+	CATCAGGAGAAGGTGGAGAACA	4		CCTCAGGTGAAGGTGGGGAANG
chr2	132684719	132684741	chr2:132684719-132684741	862	+	AGTCAGGTGTGGGTGGGGAACG	4		CCTCAGGTGAAGGTGGGGAANG
chr12	87587167	87587189	chr12:87587167-87587189	850	+	ATACAGGAGAAAGTGGGGAAAA	6		CCTCAGGTGAAGGTGGGGAANG
chrX	147607199	147607221	chrX:147607199-147607221	850	-	ATACAGGAGAAAGTGGGGAAAG	5		CCTCAGGTGAAGGTGGGGAANG
chrX	65037427	65037449	chrX:65037427-65037449	844	+	GTAGAGGTGAAAGTGGGGAAAA	6		CCTCAGGTGAAGGTGGGGAANG
chrX	133864818	133864840	chrX:133864818-133864840	842	+	CCGCAAGTGAAGGTGGAGAAGA	4		CCTCAGGTGAAGGTGGGGAANG
chr4	8980068	8980090	chr4:8980068-8980090	836	-	ACTCAGTAGAAGGAGGAGAAGG	5		CCTCAGGTGAAGGTGGGGAANG
chr17	56821268	56821290	chr17:56821268-56821290	834	+	TTCAAGGTGAAGGAGGGGAAGG	5	GTTCAAGGTGAAGGAGGGGAAGG	CCTCAGGTGAAGGTGGGGAANG
chr4	140856718	140856740	chr4:140856718-140856740	830	-	CCTCAGGTAGAGAAGGGGAATG	4		CCTCAGGTGAAGGTGGGGAANG
chr6	90280347	90280369	chr6:90280347-90280369	820	-	ATAGAGGTGAACGTGGGGAAAA	6		CCTCAGGTGAAGGTGGGGAANG
chr1	177447909	177447931	chr1:177447909-177447931	818	+	GTGCAGGTGAAGGTGGAGAAAG	4		CCTCAGGTGAAGGTGGGGAANG
chrX	77128901	77128923	chrX:77128901-77128923	814	-	ATACAGGAGAAAGTGGGGAAAA	6		CCTCAGGTGAAGGTGGGGAANG
chr14	89093345	89093367	chr14:89093345-89093367	806	-	ATACAGGAGAAAGTGGGGAAAA	6		CCTCAGGTGAAGGTGGGGAANG
chr4	80126712	80126734	chr4:80126712-80126734	803	-	ATACAGGAGAAAGTGGGGAAAA	6		CCTCAGGTGAAGGTGGGGAANG
chr6	72052588	72052610	chr6:72052588-72052610	800	+	ACTCAGTAGATGGTGGGGAAGA	5		CCTCAGGTGAAGGTGGGGAANG
chrX	66916291	66916313	chrX:66916291-66916313	800	-	ATACAGGAGAAAGTGGGGAAAA	6		CCTCAGGTGAAGGTGGGGAANG
chr15	7924580	7924602	chr15:7924580-7924602	798	-			CTCTCAGGT-AAGGTGGGGAATG	CCTCAGGTGAAGGTGGGGAANG
chrX	112446295	112446317	chrX:112446295-112446317	798	-	ATACAGGAGAAAGTGGGGAAAA	6		CCTCAGGTGAAGGTGGGGAANG
chr12	50610547	50610569	chr12:50610547-50610569	797	+	ATACAGGAGAAAGTGGGGAAAA	6		CCTCAGGTGAAGGTGGGGAANG
chr1	180770021	180770043	chr1:180770021-180770043	793	-	GTATAGGTGAGAGTGGGGAATG	6		CCTCAGGTGAAGGTGGGGAANG
chr2	119999112	119999134	chr2:119999112-119999134	790	-	TCTCAGAAGAGGGTGGGGAAAT	5		CCTCAGGTGAAGGTGGGGAANG
chr2	181998240	181998262	chr2:181998240-181998262	778	+	ACTCAGGGGAAAGAGGGGAAGG	4		CCTCAGGTGAAGGTGGGGAANG
chr14	59735466	59735488	chr14:59735466-59735488	776	+	GGCCAGGTGAAGGAGGGGAAGA	5	GC-CAGGTGAAGGAGGGGAAGA	CCTCAGGTGAAGGTGGGGAANG
chrX	85297682	85297704	chrX:85297682-85297704	771	-	ATACAGGAGAAAGTGGGGAAAA	6		CCTCAGGTGAAGGTGGGGAANG
chr7	137618013	137618035	chr7:137618013-137618035	768	+	AATCAGATGAAGGAGGGGAAGA	5		CCTCAGGTGAAGGTGGGGAANG
chr10	59956793	59956815	chr10:59956793-59956815	766	-	CCCCAGCTGAAGGAGGGGAATG	3		CCTCAGGTGAAGGTGGGGAANG
chr10	41164995	41165017	chr10:41164995-41165017	756	+	CCCCAGGGGAGGGTGGGGAACA	4		CCTCAGGTGAAGGTGGGGAANG
chr7	84944950	84944972	chr7:84944950-84944972	753	-	ACTCAGGAAAAGATGGGGAAGA	5		CCTCAGGTGAAGGTGGGGAANG
chr10	58627718	58627740	chr10:58627718-58627740	742	-	GTAGAGGTGAAGGTGGTGAAGG	5		CCTCAGGTGAAGGTGGGGAANG
chr10	42484751	42484773	chr10:42484751-42484773	741	+	AAGGAGGTGAAGATGGGGAACG	5		CCTCAGGTGAAGGTGGGGAANG
chr17	59679781	59679803	chr17:59679781-59679803	741	-	ATACAGGAGAAAGTGGGGAACA	6		CCTCAGGTGAAGGTGGGGAANG
chr7	130308720	130308742	chr7:130308720-130308742	738	-	CATCAGGAGAAGGTGGAGGAGG	4		CCTCAGGTGAAGGTGGGGAANG
chrX	146153157	146153179	chrX:146153157-146153179	730	+	GTACAGGAGAAAGTGGGGAAAA	6		CCTCAGGTGAAGGTGGGGAANG
chr16	41656559	41656581	chr16:41656559-41656581	729	+	CCATAGGTGAAGGTGGAGAAAG	3		CCTCAGGTGAAGGTGGGGAANG
chr6	130313040	130313062	chr6:130313040-130313062	728	-	ATAGAGGTGAAAGTGGGGAAAA	6		CCTCAGGTGAAGGTGGGGAANG
chr5	26856679	26856701	chr5:26856679-26856701	719	+	GAGAAGGTGAAAGTGGGGAAAT	6		CCTCAGGTGAAGGTGGGGAANG
chr15	80720680	80720702	chr15:80720680-80720702	716	+	TCTCAGGCAGAGGTGGAGAAAG	5		CCTCAGGTGAAGGTGGGGAANG
chr1	81249126	81249148	chr1:81249126-81249148	710	+	CCTAAGGTGGGGGTGGGGAACA	4		CCTCAGGTGAAGGTGGGGAANG
chrX	133941325	133941347	chrX:133941325-133941347	702	-	TTACAGGTAAAGGTGGGGAAGG	4	CTTACAGGTAAAGGTGGGGAAGG	CCTCAGGTGAAGGTGGGGAANG
chr18	23144625	23144647	chr18:23144625-23144647	696	+	ATAGAGGTGAAAGTGGGGAATA	6		CCTCAGGTGAAGGTGGGGAANG
chr8	77186480	77186502	chr8:77186480-77186502	692	+	ACTCAAGAGATGGTGGGGAAAG	4		CCTCAGGTGAAGGTGGGGAANG
chr12	107339544	107339566	chr12:107339544-107339566	690	-	GGTCCGGAGAAGGTGGGGGAGG	5		CCTCAGGTGAAGGTGGGGAANG
chr4	47816699	47816721	chr4:47816699-47816721	684	+	TGTCAGGTGATGATGGGGAAGG	4		CCTCAGGTGAAGGTGGGGAANG
chrX	62939758	62939780	chrX:62939758-62939780	682	+	ATACAGGAGAAAGTGGGGAAAA	6		CCTCAGGTGAAGGTGGGGAANG
chr12	81416552	81416574	chr12:81416552-81416574	678	+	ATAGAGGTGAAAGTGGGGAAAA	6		CCTCAGGTGAAGGTGGGGAANG
chr11	53536684	53536706	chr11:53536684-53536706	676	+	GAGGAGGTGAAGGTGGGGAATA	5		CCTCAGGTGAAGGTGGGGAANG
chr17	57246647	57246670	chr17:57246647-57246670	674	+			TCTTAGGTGACAGGTGGGGAAGG	CCTCAGGTGAAGGTGGGGAANG
chr2	85210232	85210254	chr2:85210232-85210254	672	+	ACTCAGGCATAGATGGGGAAGG	5		CCTCAGGTGAAGGTGGGGAANG
chrX	112088161	112088183	chrX:112088161-112088183	668	-	CATTAGGTGAAGTTGGGGAAGG	3		CCTCAGGTGAAGGTGGGGAANG
chr7	56531991	56532013	chr7:56531991-56532013	658	+	GATCAGGTGAGAGTGGGGAATG	4		CCTCAGGTGAAGGTGGGGAANG
chr19	10653163	10653185	chr19:10653163-10653185	656	+	ACTCAGTGGAAGATGGGAAAAG	5		CCTCAGGTGAAGGTGGGGAANG
chr18	35339054	35339076	chr18:35339054-35339076	646	+	TCAAAGGTGATGGTGGGGAAGG	4		CCTCAGGTGAAGGTGGGGAANG
chr6	22382582	22382604	chr6:22382582-22382604	645	+	GCTCAGGGGAAGGTGGAGAGAG	4		CCTCAGGTGAAGGTGGGGAANG
chr12	6438002	6438024	chr12:6438002-6438024	638	+	ATACAGGAGAAAGTGGGGAAGA	6		CCTCAGGTGAAGGTGGGGAANG
chr2	24378889	24378911	chr2:24378889-24378911	638	+	TCTAAGGCAAGGGTGGGGAAGG	5		CCTCAGGTGAAGGTGGGGAANG
chr4	50266743	50266765	chr4:50266743-50266765	636	+	ATACAGGAGAAAGTGGGGAAAA	6		CCTCAGGTGAAGGTGGGGAANG
chr13	60527322	60527344	chr13:60527322-60527344	634	-	AGGGAGGTGAAAGTGGGGAAAG	5		CCTCAGGTGAAGGTGGGGAANG
chr13	112498832	112498854	chr13:112498832-112498854	632	+	ACACAGATGAAGGTGGGAAAGA	5	ACACAGATGAAGGTGGG-AAAG	CCTCAGGTGAAGGTGGGGAANG
chr1	59195787	59195809	chr1:59195787-59195809	630	-	TCACAGGTGAAGGTGGGAAATG	3		CCTCAGGTGAAGGTGGGGAANG
chr12	86331606	86331628	chr12:86331606-86331628	628	+	TTTAAGGTGAAGGTGGAGAAGG	4		CCTCAGGTGAAGGTGGGGAANG
chr11	79193509	79193531	chr11:79193509-79193531	626	-	TGTCAGGTGAAGCTGGGAAATG	4		CCTCAGGTGAAGGTGGGGAANG
chr14	90676793	90676815	chr14:90676793-90676815	624	+	CTTGAGGTGAGAGTGGGGAAAG	4		CCTCAGGTGAAGGTGGGGAANG
chr1	36585837	36585859	chr1:36585837-36585859	624	+	CCTCAGGTGAAGGTGGGGAATG	0		CCTCAGGTGAAGGTGGGGAANG
chr5	59394959	59394981	chr5:59394959-59394981	622	-	ATACAGGAGAAAGTGGGGAAAA	6		CCTCAGGTGAAGGTGGGGAANG
chr6	38704731	38704753	chr6:38704731-38704753	620	+	ACTCAGGAGAGAGTGGGGAAGT	5		CCTCAGGTGAAGGTGGGGAANG
chr14	113104826	113104848	chr14:113104826-113104848	617	-	ATACAGGAGAAAGTGGGGAAAA	6		CCTCAGGTGAAGGTGGGGAANG
chr3	77943653	77943675	chr3:77943653-77943675	608	-	CTAGAGGCGAAAGTGGGGAAGA	6		CCTCAGGTGAAGGTGGGGAANG
chrX	76297595	76297617	chrX:76297595-76297617	608	+	ATACAGGAGAAAGTGGGGAAAA	6		CCTCAGGTGAAGGTGGGGAANG
chr18	59251198	59251220	chr18:59251198-59251220	606	-	TAAAAGGTGAAGGAGGGGAATG	5		CCTCAGGTGAAGGTGGGGAANG
chrX	111958803	111958825	chrX:111958803-111958825	602	-	AACCAGGTGAAGGGGGGGAAGG	4	AC-CAGGTGAAGGGGGGGAAGG	CCTCAGGTGAAGGTGGGGAANG
chr2	117720732	117720754	chr2:117720732-117720754	594	+	ACATAGGAGAAAGTGGGGAAGA	6		CCTCAGGTGAAGGTGGGGAANG
chr9	97354103	97354125	chr9:97354103-97354125	590	+	TCTCAGGGATAGGTGGGGAAAG	4		CCTCAGGTGAAGGTGGGGAANG
chr3	24105033	24105055	chr3:24105033-24105055	588	-	ACAAAGGTGAAGGTGGATAATG	5		CCTCAGGTGAAGGTGGGGAANG
chr11	98943377	98943399	chr11:98943377-98943399	582	+	GCCAAGGTGAGGGTGGGGAAAG	4	CCA-AGGTGAGGGTGGGGAAAG	CCTCAGGTGAAGGTGGGGAANG
chr9	98067047	98067069	chr9:98067047-98067069	568	+	ACTAAGGTGGAGATGGGAAAGG	5		CCTCAGGTGAAGGTGGGGAANG
chr5	77317634	77317656	chr5:77317634-77317656	566	+	TCTAAGGTGATGGTGGGAAAGA	5	TCTAAGGTGATGGTGGG-AAAG	CCTCAGGTGAAGGTGGGGAANG
chr17	11921655	11921677	chr17:11921655-11921677	562	-	CCTCAGAAGAAGGTAGGAAAAG	4		CCTCAGGTGAAGGTGGGGAANG
chr1	143610393	143610415	chr1:143610393-143610415	558	+	CTGCAGGTGAAACTGGGGAAGG	4		CCTCAGGTGAAGGTGGGGAANG
chr13	99440024	99440046	chr13:99440024-99440046	555	+	CCTCTGGAGAAGGTGGGGTAGG	3		CCTCAGGTGAAGGTGGGGAANG
chr11	25831866	25831888	chr11:25831866-25831888	554	-	TGTGAGGTGAAAGTGGGAAAGT	6		CCTCAGGTGAAGGTGGGGAANG
chr12	28421274	28421296	chr12:28421274-28421296	553	-	GTGTAGGTGAGGGTGGGGAAGT	6		CCTCAGGTGAAGGTGGGGAANG
chr15	96791264	96791286	chr15:96791264-96791286	550	+	CCTCAGTCGACGGTGGGGAACG	3		CCTCAGGTGAAGGTGGGGAANG
chr7	34869450	34869472	chr7:34869450-34869472	549	-	ACACAGTTGAGGGTGGGGAATG	4		CCTCAGGTGAAGGTGGGGAANG
chr15	7832747	7832769	chr15:7832747-7832769	546	+	ACAAAGGTGAAGGTAGGTAAAG	5		CCTCAGGTGAAGGTGGGGAANG
chr18	8753708	8753730	chr18:8753708-8753730	546	-	CTCTAGGTGGAGGTGGGGAAGA	5	CCTCTAGGTGGAGGTGGGGAAGA	CCTCAGGTGAAGGTGGGGAANG
chr5	16580605	16580627	chr5:16580605-16580627	540	+	TCTGAGGTGAAGGATGGGGAAT	6	TCTGAGGTGAAGGATGGGGAATG	CCTCAGGTGAAGGTGGGGAANG
chr10	66070910	66070932	chr10:66070910-66070932	538	+	ACTCAAATGGAGGTGGGGAAAA	5		CCTCAGGTGAAGGTGGGGAANG
chr6	21307022	21307044	chr6:21307022-21307044	538	-	ATACAGGAGAAAGTGGGGAAAA	6		CCTCAGGTGAAGGTGGGGAANG
chrX	113369825	113369847	chrX:113369825-113369847	536	-	ATAGAGGTGAAAGTGGGGAAGA	6		CCTCAGGTGAAGGTGGGGAANG
chr16	24835310	24835332	chr16:24835310-24835332	534	+	GGAAAGGTGAGGGTGGGGAAGA	6		CCTCAGGTGAAGGTGGGGAANG
chr18	8240489	8240511	chr18:8240489-8240511	534	-	ATACAGGGGAAAGTGGGGAAAA	6		CCTCAGGTGAAGGTGGGGAANG
chr5	19173492	19173514	chr5:19173492-19173514	530	-	CATTAGGAGAAAGTGGGGAAAA	5		CCTCAGGTGAAGGTGGGGAANG
chr1	41893510	41893532	chr1:41893510-41893532	528	-	GTGTAGGTGAAGGTGGAGAAAA	6		CCTCAGGTGAAGGTGGGGAANG
chr16	92948617	92948639	chr16:92948617-92948639	526	+	CGACAGGTGAAGGTAGAGAAGG	4		CCTCAGGTGAAGGTGGGGAANG
chr9	121640236	121640258	chr9:121640236-121640258	522	+	TCTCAGGATATGGTGGGGAAGG	4		CCTCAGGTGAAGGTGGGGAANG
chr11	117577308	117577330	chr11:117577308-117577330	519	-	CCCCAGGAGAAGGTAGAGAAAG	4		CCTCAGGTGAAGGTGGGGAANG
chr7	79601865	79601887	chr7:79601865-79601887	511	-	AGAGAGGTGAGGGTGGGGAATA	6		CCTCAGGTGAAGGTGGGGAANG
chr8	102899856	102899878	chr8:102899856-102899878	506	+	CCTGAGTTGAAGGTGGGGAAAA	3		CCTCAGGTGAAGGTGGGGAANG
chr14	18276700	18276722	chr14:18276700-18276722	504	+	CCCTAGGAGAAGATGGGGAAGG	4	CCT-AGGAGAAGATGGGGAAGG	CCTCAGGTGAAGGTGGGGAANG
chr5	26979693	26979715	chr5:26979693-26979715	490	+	AATCAGGTCAAGGTGGGGATGG	4		CCTCAGGTGAAGGTGGGGAANG
chr9	73085964	73085986	chr9:73085964-73085986	490	-	TATCAGGGGAAGGTGAAGAAGG	5		CCTCAGGTGAAGGTGGGGAANG
chr1	125862685	125862707	chr1:125862685-125862707	488	+	CCTCTGGAGCAGGTGGGAAAGG	4		CCTCAGGTGAAGGTGGGGAANG
chr2	154347067	154347089	chr2:154347067-154347089	488	+	CCACAGATGAAAATGGGGAATG	4		CCTCAGGTGAAGGTGGGGAANG
chr3	123717834	123717856	chr3:123717834-123717856	488	-	TCTCAAGTGAAGCTGGGAAAAG	4		CCTCAGGTGAAGGTGGGGAANG
chrX	7635647	7635669	chrX:7635647-7635669	476	-	TCTCAGGCAGAGGTGGGAAATG	5		CCTCAGGTGAAGGTGGGGAANG
chr13	28229984	28230006	chr13:28229984-28230006	472	-	ATAGAGGTGAAAGTGGGGAAAA	6		CCTCAGGTGAAGGTGGGGAANG
chr10	76623497	76623519	chr10:76623497-76623519	470	+	ACTAAGATGAAGCTGGGGAATG	4		CCTCAGGTGAAGGTGGGGAANG
chr9	103287780	103287802	chr9:103287780-103287802	469	-	ACTCAGAGGAAGGAGGGGAAAT	5		CCTCAGGTGAAGGTGGGGAANG
chrX	19252347	19252369	chrX:19252347-19252369	466	+	ACACAGGTGGAGGTGGGGAAAT	4		CCTCAGGTGAAGGTGGGGAANG
chr2	31140980	31141002	chr2:31140980-31141002	464	-	GCCTGGGTGAAGGTGGGGAAGA	5	CCTG-GGTGAAGGTGGGGAAGA	CCTCAGGTGAAGGTGGGGAANG
chr7	119800593	119800615	chr7:119800593-119800615	464	-	GTACAGGTAAGGGTGGGGAAGG	5		CCTCAGGTGAAGGTGGGGAANG
chr10	4487772	4487794	chr10:4487772-4487794	460	+	TCTCAGGGGAGGCTGGGGAAGG	4		CCTCAGGTGAAGGTGGGGAANG
chr6	58767766	58767788	chr6:58767766-58767788	458	+	ATACAGGAGAAAGTGGGGAAAA	6		CCTCAGGTGAAGGTGGGGAANG
chr12	74634914	74634936	chr12:74634914-74634936	454	-	TAGGAGGTGAAGGAGGGGAAGG	5		CCTCAGGTGAAGGTGGGGAANG
chr1	51156444	51156466	chr1:51156444-51156466	450	-	TCTGAGGTGAAGGTGAGGAACA	4		CCTCAGGTGAAGGTGGGGAANG
chr4	65916978	65917000	chr4:65916978-65917000	450	+	GAACAGGTGAAGGTAGAGAAGA	6		CCTCAGGTGAAGGTGGGGAANG
chr6	112423881	112423903	chr6:112423881-112423903	450	-	CCTCTTGTGAAGATGGGGAAGG	3		CCTCAGGTGAAGGTGGGGAANG
chr3	143669784	143669806	chr3:143669784-143669806	446	+	AGACAGGTGAAAGTAGAGAAGG	6		CCTCAGGTGAAGGTGGGGAANG
chr7	28404218	28404240	chr7:28404218-28404240	444	+	CCCAAGGTGGAGGTGGGGAACA	4		CCTCAGGTGAAGGTGGGGAANG
chr13	46495356	46495378	chr13:46495356-46495378	439	-	GGGAAGGTGAGGGTGGGGAAGA	6		CCTCAGGTGAAGGTGGGGAANG
chr2	116831682	116831704	chr2:116831682-116831704	432	-	ATGCAGGTGAGGGTGGGGTAGG	5		CCTCAGGTGAAGGTGGGGAANG
chrX	63270765	63270787	chrX:63270765-63270787	426	-	ATACAGGAGAAAGTGGGGAAAA	6		CCTCAGGTGAAGGTGGGGAANG
chr1	14652437	14652459	chr1:14652437-14652459	424	-	TTACAGGAGAAAGTGGGGAAGA	6		CCTCAGGTGAAGGTGGGGAANG
chr18	50842674	50842696	chr18:50842674-50842696	416	-	TTACAGGTAAGGGTGGGGAATG	5	CTTACAGGTAAGGGTGGGGAATG	CCTCAGGTGAAGGTGGGGAANG
chr5	135924142	135924164	chr5:135924142-135924164	416	-	TCTGGGGTGAAGGTGGGGAAGG	3		CCTCAGGTGAAGGTGGGGAANG
chr12	39718096	39718118	chr12:39718096-39718118	406	-	AGACAGGTGAAGTTGGGGAAGT	5		CCTCAGGTGAAGGTGGGGAANG
chr16	55491337	55491359	chr16:55491337-55491359	406	+	CATCAGGAGAAAGTGGGGTAGA	5		CCTCAGGTGAAGGTGGGGAANG
chr2	147647980	147648002	chr2:147647980-147648002	406	-	CCTCTGGTGAAGATGGAGAATG	3		CCTCAGGTGAAGGTGGGGAANG
chr1	186298998	186299020	chr1:186298998-186299020	402	+	ACACAGGAGAAGGTGAGGAAAA	5		CCTCAGGTGAAGGTGGGGAANG
chr6	99911695	99911717	chr6:99911695-99911717	398	-	AGTCAGGTGAAGCTGAGGAAAA	5		CCTCAGGTGAAGGTGGGGAANG
chr4	154745578	154745600	chr4:154745578-154745600	396	-	TGTCAGGTGTAGGTGGGCAATG	4		CCTCAGGTGAAGGTGGGGAANG
chr10	120462082	120462104	chr10:120462082-120462104	395	+	TTCCAGGAGAAGGTGGGTAAGG	5	TC-CAGGAGAAGGTGGGTAAGG	CCTCAGGTGAAGGTGGGGAANG
chr16	16797876	16797898	chr16:16797876-16797898	392	-	ATACAGGAGAAAGTGGGGAAAA	6		CCTCAGGTGAAGGTGGGGAANG
chr16	97714157	97714179	chr16:97714157-97714179	388	-	CCACAGGTGGAAGTGAGGAATG	4		CCTCAGGTGAAGGTGGGGAANG
chr5	4049875	4049897	chr5:4049875-4049897	388	+	TCCTAGGTGAAGGAGGAGAAGG	5	CCT-AGGTGAAGGAGGAGAAGG	CCTCAGGTGAAGGTGGGGAANG
chrX	65649648	65649670	chrX:65649648-65649670	386	+	ATGGAGGTGAAAGTGGGGAAAA	6		CCTCAGGTGAAGGTGGGGAANG
chr13	51538951	51538973	chr13:51538951-51538973	384	+	CCGCAGGAGAAGGAGGGGTAAG	4		CCTCAGGTGAAGGTGGGGAANG
chr13	73893968	73893990	chr13:73893968-73893990	378	+	CCAGAGGTGAAGGAGGGGGAAG	4		CCTCAGGTGAAGGTGGGGAANG
chr3	130785185	130785207	chr3:130785185-130785207	378	+	CTTCAGGGGAAGGGGGGGAAAG	3		CCTCAGGTGAAGGTGGGGAANG
chr6	135434966	135434988	chr6:135434966-135434988	378	-	CCACAGGTGGAAGTGGGAAAAG	4		CCTCAGGTGAAGGTGGGGAANG
chr1	73064164	73064186	chr1:73064164-73064186	374	+	CATCAGATGAAGGTGGAGAATA	4		CCTCAGGTGAAGGTGGGGAANG
chr11	45755857	45755879	chr11:45755857-45755879	370	+	TATCAGTAGAAAGTAGGGAAGG	6		CCTCAGGTGAAGGTGGGGAANG
chr1	143514525	143514547	chr1:143514525-143514547	370	+	ATAGAGGTGAAAGTGGGGAAAA	6		CCTCAGGTGAAGGTGGGGAANG
chr4	98397130	98397152	chr4:98397130-98397152	370	+	ACTTAGGTGAAGGTGGGAAAAG	3		CCTCAGGTGAAGGTGGGGAANG
chr7	106899202	106899224	chr7:106899202-106899224	370	-	CTCCAGGTGAGGGTAGGGAAGA	5		CCTCAGGTGAAGGTGGGGAANG
chr9	56100352	56100374	chr9:56100352-56100374	370	+	ATTGAGGTGAGGGTGGGGAAGC	5		CCTCAGGTGAAGGTGGGGAANG
chr10	44944712	44944734	chr10:44944712-44944734	368	-	AATCAGGTGATGGAAGGGAATG	5		CCTCAGGTGAAGGTGGGGAANG
chr13	103181333	103181355	chr13:103181333-103181355	366	-	CCACGGGTGAGGGTGGGCAAAG	4		CCTCAGGTGAAGGTGGGGAANG
chr2	168912946	168912968	chr2:168912946-168912968	360	+	GCGCAGGCGAAGGTGGAGAAGG	4		CCTCAGGTGAAGGTGGGGAANG
chr2	79926520	79926542	chr2:79926520-79926542	358	-	ACCCAGGAGAAGGTGAGGAATG	4	CC-CAGGAGAAGGTGAGGAATG	CCTCAGGTGAAGGTGGGGAANG
chrX	52490017	52490039	chrX:52490017-52490039	356	-	ATTGAGGTGAAGATGGGGAATA	5		CCTCAGGTGAAGGTGGGGAANG
chrX	8657559	8657581	chrX:8657559-8657581	344	-	ATAGAGGTGAAAGTGGGGAAAA	6		CCTCAGGTGAAGGTGGGGAANG
chr3	34156730	34156752	chr3:34156730-34156752	340	-	TAACAGGTGAATATGGGGAAAA	6		CCTCAGGTGAAGGTGGGGAANG
chr6	30908202	30908224	chr6:30908202-30908224	340	+	CTGCAGGTGTGGGTGGGGAAGG	4		CCTCAGGTGAAGGTGGGGAANG
chr17	36507762	36507784	chr17:36507762-36507784	338	+	CTCAAGGTGAAGGTAGGGAAGG	4	CCTCAAGGTGAAGGTAGGGAAGG	CCTCAGGTGAAGGTGGGGAANG
chr10	116502206	116502228	chr10:116502206-116502228	334	+	TGTCAGGAGTAGGTGGGGAATA	5		CCTCAGGTGAAGGTGGGGAANG
chr3	90817620	90817642	chr3:90817620-90817642	332	+	ATAGAGGTGAACGTGGGGAAAA	6		CCTCAGGTGAAGGTGGGGAANG
chr12	33062497	33062519	chr12:33062497-33062519	328	-	CCTCAGGCGAAGGAGGAGGAGG	4		CCTCAGGTGAAGGTGGGGAANG
chr1	160661394	160661416	chr1:160661394-160661416	324	+	GCTGGGGTGAAGGTGGGGAAGG	3		CCTCAGGTGAAGGTGGGGAANG
chr1	92346597	92346619	chr1:92346597-92346619	324	-	GCACAGGTGAGGGTGAGGAATG	4		CCTCAGGTGAAGGTGGGGAANG
chr5	81186578	81186600	chr5:81186578-81186600	324	-	GATCAGGAGGAGGTGGGGAAGG	4		CCTCAGGTGAAGGTGGGGAANG
chr12	105278727	105278749	chr12:105278727-105278749	320	-	AGGAAGGTGAAGGTGGAGAAGG	5		CCTCAGGTGAAGGTGGGGAANG
chr17	77961708	77961730	chr17:77961708-77961730	320	-	TATCAAGTGAAGGAGGGGGAAG	5		CCTCAGGTGAAGGTGGGGAANG
chr6	33589515	33589537	chr6:33589515-33589537	318	+	CATTAGGTGAAAGTGGGGACAT	5	CATTAGGTGAAAGTGGGGACATG	CCTCAGGTGAAGGTGGGGAANG
chr11	27061306	27061328	chr11:27061306-27061328	316	+	ATACAGGAGAAAGTGGGGAAAA	6		CCTCAGGTGAAGGTGGGGAANG
chr12	3828123	3828145	chr12:3828123-3828145	316	-	CCTCAGAGGAAGCTGGGAAAAG	4		CCTCAGGTGAAGGTGGGGAANG
chr3	19416858	19416880	chr3:19416858-19416880	314	-	TGTCAGTAGAAGTTGGGGAAAG	5		CCTCAGGTGAAGGTGGGGAANG
chr7	108278492	108278514	chr7:108278492-108278514	312	+	TCTCTGGTGAAGGTTGGGAAGT	4		CCTCAGGTGAAGGTGGGGAANG
chr11	14573255	14573277	chr11:14573255-14573277	310	-	TATAAGGAGAAAGTGGGGAAAA	6		CCTCAGGTGAAGGTGGGGAANG
chr19	15480913	15480935	chr19:15480913-15480935	310	+	GCACAGGTGAAGGAGGAGAAGG	4		CCTCAGGTGAAGGTGGGGAANG
chr11	82654451	82654473	chr11:82654451-82654473	300	-	GCTCAGGTGAAGGTGGGGGAAT	3	GCTCAGGTGAAGGTGGGGGAATG	CCTCAGGTGAAGGTGGGGAANG
chr7	43979198	43979220	chr7:43979198-43979220	298	-	GTACAGGGGAAGATGGGGAAGA	6		CCTCAGGTGAAGGTGGGGAANG
chr2	19745277	19745300	chr2:19745277-19745300	296	-			CCTCAGCATGAGGGTGGGGAATG	CCTCAGGTGAAGGTGGGGAANG
chr1	36592125	36592147	chr1:36592125-36592147	294	+	AATCAGGTGAAGATAGGGGAAT	6	AATCAGGTGAAGATAGGGGAATG	CCTCAGGTGAAGGTGGGGAANG
chr4	76301743	76301765	chr4:76301743-76301765	294	-	ATATAGATGAAGGTGGGGAAAC	6		CCTCAGGTGAAGGTGGGGAANG
chr17	29764928	29764950	chr17:29764928-29764950	292	-	TTCCAGGTGAAGATGGGAAAGG	5	CTTCCAGGTGAAGATGGGAAAGG	CCTCAGGTGAAGGTGGGGAANG
chr18	11463273	11463295	chr18:11463273-11463295	292	-	GGTCAGGTGGAGGTGGAGAAAG	4		CCTCAGGTGAAGGTGGGGAANG
chr3	53428399	53428421	chr3:53428399-53428421	292	-	ATACAGGAGAAAGTGGGGAAAA	6		CCTCAGGTGAAGGTGGGGAANG
chr2	160143822	160143844	chr2:160143822-160143844	288	+	GAGGAGGTGAAGGAGGGGAAGA	6		CCTCAGGTGAAGGTGGGGAANG
chr7	113871906	113871928	chr7:113871906-113871928	288	+	CCTCAGTCAAAGGTGGGAAAGG	4		CCTCAGGTGAAGGTGGGGAANG
chr7	18126439	18126461	chr7:18126439-18126461	288	-	TCTAAGATGAAAGTGGAGAAGG	5		CCTCAGGTGAAGGTGGGGAANG
chr19	53589987	53590009	chr19:53589987-53590009	287	-	ATAAAGGAGAAGGTGGGGAAGA	6		CCTCAGGTGAAGGTGGGGAANG
chr2	163912059	163912081	chr2:163912059-163912081	285	-	ACACAGGTGGAGGTGGGGACAG	4		CCTCAGGTGAAGGTGGGGAANG
chr1	91014056	91014078	chr1:91014056-91014078	284	+	GTTCAGGTGGAGATGGGGAAGA	5		CCTCAGGTGAAGGTGGGGAANG
chr7	30500573	30500595	chr7:30500573-30500595	282	-	ACTGGGGTGAAGGTAGGGAACA	5		CCTCAGGTGAAGGTGGGGAANG
chr5	30382273	30382295	chr5:30382273-30382295	280	+	CTTCAGGGGTAGGTGGGGAACT	4		CCTCAGGTGAAGGTGGGGAANG
chr14	59232842	59232864	chr14:59232842-59232864	274	-	TTTTAGGTGAAAGTGGGGAACA	5		CCTCAGGTGAAGGTGGGGAANG
chr8	64585763	64585785	chr8:64585763-64585785	274	+	AGATAGATGAAGGTGGTGAAAG	6		CCTCAGGTGAAGGTGGGGAANG
chr10	37198331	37198353	chr10:37198331-37198353	272	-	CATTAGGTGTAGGTGGAGAAGA	5		CCTCAGGTGAAGGTGGGGAANG
chr1	162243710	162243732	chr1:162243710-162243732	272	+	TGTCAGGGGAGGGTGGGGAAAG	4		CCTCAGGTGAAGGTGGGGAANG
chr12	76588421	76588443	chr12:76588421-76588443	270	+	CCTCAGGATGAGGTGGGGAGGT	5	CCTCAGGATGAGGTGGGGA-GG	CCTCAGGTGAAGGTGGGGAANG
chr9	85928257	85928279	chr9:85928257-85928279	270	-	TCTCAAGAGAAAGTGGGGAAGT	5		CCTCAGGTGAAGGTGGGGAANG
chr10	61019586	61019608	chr10:61019586-61019608	268	+	CTGCAGGTGAAGTTGGAGAAGG	4		CCTCAGGTGAAGGTGGGGAANG
chr19	37684427	37684449	chr19:37684427-37684449	268	-	CTAGAGGTGAGGGTGGGGGAGG	5		CCTCAGGTGAAGGTGGGGAANG
chr1	142825851	142825873	chr1:142825851-142825873	268	-	ATACAGGAGAAAGTGGGGAACA	6		CCTCAGGTGAAGGTGGGGAANG
chr10	31802643	31802665	chr10:31802643-31802665	266	+	CTATAGGAGAAAGTGGGGAAAA	6		CCTCAGGTGAAGGTGGGGAANG
chr14	116596114	116596136	chr14:116596114-116596136	266	-	CCAGAGGTGAGGGTGGGGATAG	4		CCTCAGGTGAAGGTGGGGAANG
chr10	115369794	115369816	chr10:115369794-115369816	264	-	AAGGAAGTGAAGGTGGGGAAGC	6		CCTCAGGTGAAGGTGGGGAANG
chr15	85919239	85919261	chr15:85919239-85919261	264	-	CGTATGGTGAAGGTGGTGAAGG	4		CCTCAGGTGAAGGTGGGGAANG
chr19	31118659	31118681	chr19:31118659-31118681	260	+	TCTCAGATGGGGGTGGGGAACA	5		CCTCAGGTGAAGGTGGGGAANG
chr1	21262216	21262238	chr1:21262216-21262238	260	-	GGGCAGGTGAAGGAGAGGAATG	5		CCTCAGGTGAAGGTGGGGAANG
chr14	47383908	47383930	chr14:47383908-47383930	258	-	ACTCAGGAGCAGTTGGGGAATG	4		CCTCAGGTGAAGGTGGGGAANG
chr7	136816570	136816592	chr7:136816570-136816592	258	+	CCTCAGATTAAAGTGGGAAAAG	4		CCTCAGGTGAAGGTGGGGAANG
chr17	41620492	41620514	chr17:41620492-41620514	256	-	TGTCAGAAGAAAGTGGGGAAGG	5		CCTCAGGTGAAGGTGGGGAANG
chr9	63160729	63160751	chr9:63160729-63160751	256	-	ACTCAGAAGAAAGAGGGGAAAG	5		CCTCAGGTGAAGGTGGGGAANG
chrX	137697314	137697336	chrX:137697314-137697336	256	-	GATCAGGTGGAGATGGGGGAAG	5		CCTCAGGTGAAGGTGGGGAANG
chr14	14705982	14706004	chr14:14705982-14706004	254	-	TATAAGGTGAAGCTGGGTAAAG	5		CCTCAGGTGAAGGTGGGGAANG
chr8	115313528	115313550	chr8:115313528-115313550	252	-	CATCAGGTAAAGGTGATGAATG	4		CCTCAGGTGAAGGTGGGGAANG
chr16	7906054	7906076	chr16:7906054-7906076	248	-	ATATAGGAGAAGGTGGGGAAAA	6		CCTCAGGTGAAGGTGGGGAANG
chr14	79590514	79590536	chr14:79590514-79590536	244	+	AGCTAGGTGAAGGTAGGGAAAA	6	GCT-AGGTGAAGGTAGGGAAAA	CCTCAGGTGAAGGTGGGGAANG
chr2	73918484	73918506	chr2:73918484-73918506	244	-	ACGTAGGTGATGGTGGGGGAAA	6		CCTCAGGTGAAGGTGGGGAANG
chr6	10210594	10210616	chr6:10210594-10210616	244	-	TAGCAGTAGAAGGTGGAGAAGG	6		CCTCAGGTGAAGGTGGGGAANG
chr5	67589641	67589663	chr5:67589641-67589663	242	-	ACTCAGGCAAAGGTGGAAGAAG	6		CCTCAGGTGAAGGTGGGGAANG
chrX	128189016	128189038	chrX:128189016-128189038	242	-	TCTCAGGTGAGGATGGGAAATG	4		CCTCAGGTGAAGGTGGGGAANG
chr4	46002721	46002743	chr4:46002721-46002743	241	+	TAGTAGGTGAAGGTGGAGAAAG	5	AGT-AGGTGAAGGTGGAGAAAG	CCTCAGGTGAAGGTGGGGAANG
chr13	31915227	31915250	chr13:31915227-31915250	240	+			ATTAAGGTGAAGTGTGGGGAACG	CCTCAGGTGAAGGTGGGGAANG
chr13	44025727	44025749	chr13:44025727-44025749	240	-	ACACAGGTAAAGGTGGGGGAGG	4		CCTCAGGTGAAGGTGGGGAANG
chrX	127572155	127572177	chrX:127572155-127572177	240	+	ACATAGGAGAAAGTGGGGAAAA	6		CCTCAGGTGAAGGTGGGGAANG
chr15	86057242	86057265	chr15:86057242-86057265	238	+			TCACAGGAGAAGGGTGGGGAATG	CCTCAGGTGAAGGTGGGGAANG
chr15	30712689	30712711	chr15:30712689-30712711	236	+	GAATAGGTGAAGATGGAGAAGG	6		CCTCAGGTGAAGGTGGGGAANG
chr3	43520290	43520312	chr3:43520290-43520312	234	+	ATACAGGAGAAAGTGGGGAAAA	6		CCTCAGGTGAAGGTGGGGAANG
chr3	133220873	133220895	chr3:133220873-133220895	232	-	TCCCAGGTGGAGGTAGGGGAAA	6	TCCCAGGTGGAGGTAGGGGAAAG	CCTCAGGTGAAGGTGGGGAANG
chr17	47700168	47700190	chr17:47700168-47700190	228	-	CCACAGGTGAAGGTGGACAAAG	3		CCTCAGGTGAAGGTGGGGAANG
chr8	84521621	84521643	chr8:84521621-84521643	228	+	CCTCAGGTAAGGGTGGGAACTG	4		CCTCAGGTGAAGGTGGGGAANG
chr2	21962716	21962738	chr2:21962716-21962738	227	+	TTTCAGGAGAAGGTAGGGAAGT	5		CCTCAGGTGAAGGTGGGGAANG
chr4	93276687	93276709	chr4:93276687-93276709	224	-	ATAAAGGAGAAGGTGGGGAAAA	6		CCTCAGGTGAAGGTGGGGAANG
chr15	43025596	43025618	chr15:43025596-43025618	220	+	CCAGAGGTGAGGGTGGGGGATG	4		CCTCAGGTGAAGGTGGGGAANG
chr3	151719826	151719848	chr3:151719826-151719848	220	+	CTTCAGGTGAAGAAGGGAAAGG	4		CCTCAGGTGAAGGTGGGGAANG
chr3	88354811	88354833	chr3:88354811-88354833	220	-	CCTCAGTAGAAGGAGGAGAACG	4		CCTCAGGTGAAGGTGGGGAANG
chr9	44156743	44156765	chr9:44156743-44156765	216	-	ACTCAGCTGTAGGTGGGAAAGA	5	ACTCAGCTGTAGGTGGG-AAAG	CCTCAGGTGAAGGTGGGGAANG
chr1	179799642	179799664	chr1:179799642-179799664	214	+	AAACAGGTAAACGTGGGGAATG	5		CCTCAGGTGAAGGTGGGGAANG
chr11	36710259	36710281	chr11:36710259-36710281	212	+	GATTAAGTGAAGGAGGGGAAGA	6		CCTCAGGTGAAGGTGGGGAANG
chr18	68526446	68526468	chr18:68526446-68526468	212	-	CCTCAGGTCAAGGTGAGGAACG	2		CCTCAGGTGAAGGTGGGGAANG
chr6	82564507	82564529	chr6:82564507-82564529	212	-	TCTGAGGTGGAGAGAGGGAAGG	6		CCTCAGGTGAAGGTGGGGAANG
chr10	98280682	98280704	chr10:98280682-98280704	206	-	TCCCAGGTGAAGGCTGGGAAAT	5	TCCCAGGTGAAGGCTGGGAAATG	CCTCAGGTGAAGGTGGGGAANG
chr18	38029184	38029206	chr18:38029184-38029206	206	-	TGATAGGTGGAGGTAGGGAAGG	6		CCTCAGGTGAAGGTGGGGAANG
chr3	3283861	3283883	chr3:3283861-3283883	206	+	ATACAGGAGAAAGTGGGGAAAA	6		CCTCAGGTGAAGGTGGGGAANG
chr4	72302182	72302204	chr4:72302182-72302204	206	-	AGGCAGTTGAAAGTGGGGAAAG	5		CCTCAGGTGAAGGTGGGGAANG
chr15	89366371	89366392	chr15:89366371-89366392	204	+			CCTCAG-TGAATGTGGGGAAGA	CCTCAGGTGAAGGTGGGGAANG
chr19	5532933	5532955	chr19:5532933-5532955	204	+	GGGCAGGTGAAGGAGGGGGAAG	5		CCTCAGGTGAAGGTGGGGAANG
chr1	13455262	13455284	chr1:13455262-13455284	204	+	TTTCAGGTGAGGGTGGGATATG	5		CCTCAGGTGAAGGTGGGGAANG
chrX	121991019	121991041	chrX:121991019-121991041	204	+	CTTAAGATGAAAGTGGGGAAAA	5		CCTCAGGTGAAGGTGGGGAANG
chrX	165865217	165865239	chrX:165865217-165865239	204	-	ACATAGGAGAAAGTGGGGAAAA	6		CCTCAGGTGAAGGTGGGGAANG
chr15	103502029	103502051	chr15:103502029-103502051	198	-	TCTCAGGTGAAGGAAGAGAAAG	4		CCTCAGGTGAAGGTGGGGAANG
chr6	58238020	58238042	chr6:58238020-58238042	196	-	ATACAGGAGAAAGTGGGGAAAA	6		CCTCAGGTGAAGGTGGGGAANG
chr6	89013177	89013199	chr6:89013177-89013199	196	-	GCCCAGGGGAAGGTGGGGGAGG	4	CC-CAGGGGAAGGTGGGGGAGG	CCTCAGGTGAAGGTGGGGAANG
chr10	10462806	10462828	chr10:10462806-10462828	194	-	AGAAAGGTGAAGGTGGAGAGAG	6		CCTCAGGTGAAGGTGGGGAANG
chr12	35766266	35766288	chr12:35766266-35766288	194	+	CCTCAGGAGAAACTGGAGAAGG	4		CCTCAGGTGAAGGTGGGGAANG
chr6	62748245	62748267	chr6:62748245-62748267	194	+	ATGGAGGTGAAGGTGGGGAGAG	5		CCTCAGGTGAAGGTGGGGAANG
chr2	166400984	166401006	chr2:166400984-166401006	193	-	CCTCAAGTGAAGGTGGGCAAGG	2		CCTCAGGTGAAGGTGGGGAANG
chr11	119188164	119188186	chr11:119188164-119188186	192	+	ACTGAGGCAAAGGTGGAGAAGG	5		CCTCAGGTGAAGGTGGGGAANG
chr3	74538003	74538025	chr3:74538003-74538025	192	-	ACTGAGGAGAAAGTGGGGAAGA	5		CCTCAGGTGAAGGTGGGGAANG
chr7	118511263	118511285	chr7:118511263-118511285	192	+	CTTCAGATGAAGGTGGAGAACT	4		CCTCAGGTGAAGGTGGGGAANG
chr19	12931180	12931202	chr19:12931180-12931202	190	+	CCTCAGTTAAAGGTGAGGTAAG	4		CCTCAGGTGAAGGTGGGGAANG
chr2	153488866	153488888	chr2:153488866-153488888	190	-	TACTGGGTGAAAGTGGGGAATG	6	ACTG-GGTGAAAGTGGGGAATG	CCTCAGGTGAAGGTGGGGAANG
chr10	83874798	83874820	chr10:83874798-83874820	186	+	GATTGGATGAAGGTGGGGAAGT	6		CCTCAGGTGAAGGTGGGGAANG
chr11	43124499	43124521	chr11:43124499-43124521	186	+	TCTGAGGAGAAGGTGGGGAAGG	3		CCTCAGGTGAAGGTGGGGAANG
chr3	96291936	96291958	chr3:96291936-96291958	186	+	CTGTGGGTGAAGCTGGGGAAGC	6		CCTCAGGTGAAGGTGGGGAANG
chr6	145415789	145415811	chr6:145415789-145415811	186	+	GATCAGGCCAAGGTGGAGAAGG	5		CCTCAGGTGAAGGTGGGGAANG
chr14	30200330	30200352	chr14:30200330-30200352	184	+	AGACAGGAGAAGTTGGGGAAGG	5		CCTCAGGTGAAGGTGGGGAANG
chr14	68150372	68150394	chr14:68150372-68150394	184	+	GGGAAGGTGAAGGTAGAGAAGG	6		CCTCAGGTGAAGGTGGGGAANG
chr2	34455151	34455173	chr2:34455151-34455173	184	+	TCTTAGGTGAAATTGGGGAAGG	4		CCTCAGGTGAAGGTGGGGAANG
chrX	81443644	81443666	chrX:81443644-81443666	184	+	CCACAGGCAAAGGAGGGGAAAG	4		CCTCAGGTGAAGGTGGGGAANG
chr6	118676871	118676893	chr6:118676871-118676893	182	+	TCTCAGCTGTAGGTGGGTAAAG	4		CCTCAGGTGAAGGTGGGGAANG
chr11	37305572	37305594	chr11:37305572-37305594	180	+	CCTCTGGGGAAGATGGGGAAAG	3		CCTCAGGTGAAGGTGGGGAANG
chr2	18158512	18158534	chr2:18158512-18158534	180	-	GCTAAGGTGAATGTGGGGGAAC	5	GCTAAGGTGAATGTGGGGGAACG	CCTCAGGTGAAGGTGGGGAANG
chr4	93485185	93485207	chr4:93485185-93485207	180	-	AGAAAGGTGAAGGTGGGAAAGA	6		CCTCAGGTGAAGGTGGGGAANG
chr7	123033217	123033239	chr7:123033217-123033239	180	+	TGGAAGGTGAAAGTGGGGAACT	6		CCTCAGGTGAAGGTGGGGAANG
chr8	95536326	95536348	chr8:95536326-95536348	180	+	GTATAGGTGAAGGTGAAGAAAG	6		CCTCAGGTGAAGGTGGGGAANG
chr12	35172618	35172640	chr12:35172618-35172640	178	+	CCTGAGGTGAAGTGGGGGAGAT	5	CCTGAGGTGAAGTGGGGGAGATG	CCTCAGGTGAAGGTGGGGAANG
chr13	6841855	6841877	chr13:6841855-6841877	178	+	TCAAAGGTGAAGGTGAGGAAGG	4		CCTCAGGTGAAGGTGGGGAANG
chr2	29133661	29133683	chr2:29133661-29133683	176	-	TCTCAGGGGAAGGGGGGGAAAA	4		CCTCAGGTGAAGGTGGGGAANG
chr3	30886499	30886521	chr3:30886499-30886521	174	-	AGACAGGTGAGGGTGGAGAAGA	6		CCTCAGGTGAAGGTGGGGAANG
chr4	133680124	133680146	chr4:133680124-133680146	174	+	AAGCAGGTGAGGATGGGGAACA	6		CCTCAGGTGAAGGTGGGGAANG
chr16	44682097	44682119	chr16:44682097-44682119	172	+	CTTCAGATGAAGATGGGGAACT	4		CCTCAGGTGAAGGTGGGGAANG
chr5	65510136	65510159	chr5:65510136-65510159	172	+			TCTCAGGAGAAGAGAGGGGAAAG	CCTCAGGTGAAGGTGGGGAANG
chr5	68519857	68519879	chr5:68519857-68519879	172	+	ACTCATGTGAACGTGGAGAAGG	4		CCTCAGGTGAAGGTGGGGAANG
chr13	104680928	104680950	chr13:104680928-104680950	170	-	GAGAAGGTGAAGATGGTGAATG	6		CCTCAGGTGAAGGTGGGGAANG
chr13	64260495	64260517	chr13:64260495-64260517	170	-	ATTCAGGGGAAGGAGGGAAAAG	5		CCTCAGGTGAAGGTGGGGAANG
chr15	14654207	14654229	chr15:14654207-14654229	170	+	ACTAAGATGAAGATAGGGAAAG	5		CCTCAGGTGAAGGTGGGGAANG
chr8	60835066	60835088	chr8:60835066-60835088	170	-	ATACTGGTGAAGATGGGGAAGG	5		CCTCAGGTGAAGGTGGGGAANG
chr10	115020897	115020919	chr10:115020897-115020919	168	-	TAGAAGGTGAGGGTGGGTAAAG	6		CCTCAGGTGAAGGTGGGGAANG
chr14	61433273	61433295	chr14:61433273-61433295	168	+	CTGAAGGTGAAGGTGAGGAAGG	4		CCTCAGGTGAAGGTGGGGAANG
chr2	54857606	54857628	chr2:54857606-54857628	168	+	ACTAAGGTAAAGGTGAGGAAGA	5		CCTCAGGTGAAGGTGGGGAANG
chr3	49173335	49173357	chr3:49173335-49173357	168	-	GAACAGGTGAAGGAGGGTAAGG	5		CCTCAGGTGAAGGTGGGGAANG
chr3	92827492	92827514	chr3:92827492-92827514	168	+	TCAATGGTGAAGGTGGTGAAGA	6		CCTCAGGTGAAGGTGGGGAANG
chr5	127161697	127161719	chr5:127161697-127161719	168	+	GTACAGGTGAAGGTTGGGAACA	5		CCTCAGGTGAAGGTGGGGAANG
chr1	15410009	15410031	chr1:15410009-15410031	166	+	ACTCAGTGGAAGATGGGGAAAT	5		CCTCAGGTGAAGGTGGGGAANG
chr5	91734365	91734387	chr5:91734365-91734387	166	-	TCTCAGAAGAGGGTGGAGAAAG	5		CCTCAGGTGAAGGTGGGGAANG
chr6	133137597	133137619	chr6:133137597-133137619	166	+	CTAGAGGTGAAGAGTGGGAAAG	6		CCTCAGGTGAAGGTGGGGAANG
chr8	89857886	89857908	chr8:89857886-89857908	166	-	CTTCAGGTAAAGGTGAGGAACA	4		CCTCAGGTGAAGGTGGGGAANG
chr9	120554362	120554384	chr9:120554362-120554384	166	+	TCCTAGGTGATGGTGGGAAACG	5	CCT-AGGTGATGGTGGGAAACG	CCTCAGGTGAAGGTGGGGAANG
chr11	111942355	111942377	chr11:111942355-111942377	164	-	ACCCAGGTGAAGTTTGGGGAAT	6	ACCCAGGTGAAGTTTGGGGAATG	CCTCAGGTGAAGGTGGGGAANG
chr16	15858946	15858969	chr16:15858946-15858969	164	+			ACTCAGGTGAGCAGTGGGGAAAG	CCTCAGGTGAAGGTGGGGAANG
chr1	132418578	132418600	chr1:132418578-132418600	164	-	CCTAAGGAGAAGGTGGTAAAAG	4		CCTCAGGTGAAGGTGGGGAANG
chr1	134022279	134022301	chr1:134022279-134022301	164	-	CCTGAGGTGAAGGAGAGGAAGG	3		CCTCAGGTGAAGGTGGGGAANG
chr1	157971002	157971024	chr1:157971002-157971024	164	+	CCTCAGGTATAGATAGGGAATG	4		CCTCAGGTGAAGGTGGGGAANG
chr1	74291183	74291205	chr1:74291183-74291205	164	-	ACTAAGGTGAGGATGGGGAAGG	4		CCTCAGGTGAAGGTGGGGAANG
chr2	19407263	19407285	chr2:19407263-19407285	164	-	AGAGAGGTGGAGGTGGGGAAGA	6		CCTCAGGTGAAGGTGGGGAANG
chr3	104868809	104868831	chr3:104868809-104868831	164	+	ACTCAGGTAAAGGTGAGGAATG	3		CCTCAGGTGAAGGTGGGGAANG
chr10	87702990	87703012	chr10:87702990-87703012	162	+	TTTCAGTTGATGGTGGGGAAAA	5		CCTCAGGTGAAGGTGGGGAANG
chr12	70465588	70465610	chr12:70465588-70465610	162	+	ACATAGATGAGGGTGGGGAAAG	5	CAT-AGATGAGGGTGGGGAAAG	CCTCAGGTGAAGGTGGGGAANG
chr17	40613083	40613105	chr17:40613083-40613105	162	-	GCACAGGTGAGGGTGGGGAATA	4		CCTCAGGTGAAGGTGGGGAANG
chr2	173007694	173007716	chr2:173007694-173007716	162	+	CCTTAGGTGAGGGGTGGGGAAG	5	CCTTAGGTGAGGGGTGGGGAAGG	CCTCAGGTGAAGGTGGGGAANG
chr10	90122397	90122420	chr10:90122397-90122420	160	+			CCTCAGGTTAAAAGTGGGGAAAA	CCTCAGGTGAAGGTGGGGAANG
chr1	133916706	133916729	chr1:133916706-133916729	160	-			GCTCAGGGGATAGGTGGGGAATG	CCTCAGGTGAAGGTGGGGAANG
chr6	106926824	106926846	chr6:106926824-106926846	160	+	CCTCAGGGGAAGGAGAGAAAGG	4		CCTCAGGTGAAGGTGGGGAANG
chr11	27749035	27749057	chr11:27749035-27749057	158	+	CAAAGGGTGAAGGTGGGGAAAG	4		CCTCAGGTGAAGGTGGGGAANG
chr13	44355059	44355081	chr13:44355059-44355081	158	+	GATCAGGAAAAAGTGGGGAAGA	6		CCTCAGGTGAAGGTGGGGAANG
chr1	28919213	28919235	chr1:28919213-28919235	158	+	GAGCAGGTGAAGGCGGGGGAGG	5		CCTCAGGTGAAGGTGGGGAANG
chr6	135055980	135056002	chr6:135055980-135056002	158	+	ACTCAAGAAAAGGTGGGGAAAG	4		CCTCAGGTGAAGGTGGGGAANG
chr11	68773885	68773907	chr11:68773885-68773907	157	+	CTGTAGGTGAGGGTGGGGATGG	5		CCTCAGGTGAAGGTGGGGAANG
chr1	193650404	193650426	chr1:193650404-193650426	156	+	TGTCAGGGGAAGATGGGGGGAG	6		CCTCAGGTGAAGGTGGGGAANG
chr6	139583983	139584005	chr6:139583983-139584005	156	+	GCCCAGGGGAAGAGGGGGAAGG	5	CC-CAGGGGAAGAGGGGGAAGG	CCTCAGGTGAAGGTGGGGAANG
chr6	36994806	36994828	chr6:36994806-36994828	156	+	CCTGAGGAGAAGTTGGGGAATG	3		CCTCAGGTGAAGGTGGGGAANG
chr14	24790074	24790096	chr14:24790074-24790096	154	+	AATCAGATGAGGGTGAGGAAGG	5		CCTCAGGTGAAGGTGGGGAANG
chr19	58234154	58234176	chr19:58234154-58234176	154	+	TCTCAAGAGAAGGTAGGGGAAT	6	TCTCAAGAGAAGGTAGGGGAATG	CCTCAGGTGAAGGTGGGGAANG
chrX	126979653	126979675	chrX:126979653-126979675	154	-	ATACAGGAGAAAGTGGGGAAAA	6		CCTCAGGTGAAGGTGGGGAANG
chr14	40051341	40051363	chr14:40051341-40051363	152	+	GTAGAAGTGAAGGTGGGGAATA	6		CCTCAGGTGAAGGTGGGGAANG
chr15	89421378	89421400	chr15:89421378-89421400	152	+	CCCCAGGCTGAGGTGGGGAAGG	4		CCTCAGGTGAAGGTGGGGAANG
chr4	155945013	155945035	chr4:155945013-155945035	152	-	GGTTAGGTGACGGTGGGGAATT	5		CCTCAGGTGAAGGTGGGGAANG
chr10	127857034	127857056	chr10:127857034-127857056	151	+	CCTCAGGTAATGGAAGGGAAGG	4		CCTCAGGTGAAGGTGGGGAANG
chrX	153822490	153822512	chrX:153822490-153822512	150	+	CTCTAGGAGAAAGTGGGGAAAA	6	CCTCTAGGAGAAAGTGGGGAAAA	CCTCAGGTGAAGGTGGGGAANG
chr13	5819014	5819036	chr13:5819014-5819036	148	+	ATTCAGGTTAAGGTAGGGATAA	6		CCTCAGGTGAAGGTGGGGAANG
chr2	151747870	151747892	chr2:151747870-151747892	148	-	CCTCGGGGTAAGGTGGAGAAGG	4		CCTCAGGTGAAGGTGGGGAANG
chr3	107477492	107477514	chr3:107477492-107477514	148	-	TCTCAGTTGAAGCTGAGGAAAG	4		CCTCAGGTGAAGGTGGGGAANG
chr4	86558006	86558028	chr4:86558006-86558028	148	-	TCCGAGGTGAAGGATGGGGAAG	6		CCTCAGGTGAAGGTGGGGAANG
chr6	94893692	94893714	chr6:94893692-94893714	148	+	GTGCAGGTAAAGGTAGGGAAGG	5		CCTCAGGTGAAGGTGGGGAANG
chr8	12515159	12515181	chr8:12515159-12515181	148	-	CTTTCAGTGAAGGTAGTGAATG	6		CCTCAGGTGAAGGTGGGGAANG
chr9	37410483	37410505	chr9:37410483-37410505	146	+	GCCCAGGTGAGAGTGGGGAAGT	5	CC-CAGGTGAGAGTGGGGAAGT	CCTCAGGTGAAGGTGGGGAANG
chrX	120238632	120238654	chrX:120238632-120238654	146	+	ATAAAGGAGAAGGTGGGGAAAA	6		CCTCAGGTGAAGGTGGGGAANG
chr4	65475358	65475380	chr4:65475358-65475380	144	-	ACTCAGGTGGAGGTGAGGAAGG	3		CCTCAGGTGAAGGTGGGGAANG
chr5	28902098	28902120	chr5:28902098-28902120	144	-	CCTCAGGTAAAGGTGGGAGATG	3		CCTCAGGTGAAGGTGGGGAANG
chr6	116157342	116157364	chr6:116157342-116157364	144	-	CCTTAGATGAAAGTGGGGAGAG	4		CCTCAGGTGAAGGTGGGGAANG
chr7	72254755	72254777	chr7:72254755-72254777	142	-	TCTTAGGGGAAGGTGGGGGAAG	4		CCTCAGGTGAAGGTGGGGAANG
chr11	24882651	24882673	chr11:24882651-24882673	140	-	CAAAAGGTGACAGTGGGGAAGG	5		CCTCAGGTGAAGGTGGGGAANG
chr19	9823521	9823543	chr19:9823521-9823543	140	+	ATTTAGGAGAAAGTGGGGAAAA	6		CCTCAGGTGAAGGTGGGGAANG
chr9	36292230	36292251	chr9:36292230-36292251	140	-			AATCAGGTAAAG-TGGGGAATG	CCTCAGGTGAAGGTGGGGAANG
chr17	39221848	39221870	chr17:39221848-39221870	138	-	TCTCAGGTGCAGGTGGGCAAGG	3		CCTCAGGTGAAGGTGGGGAANG
chr1	157181944	157181967	chr1:157181944-157181967	138	+			TCTCAGGGCAAGAGTGGGGAAGG	CCTCAGGTGAAGGTGGGGAANG
chr3	10002132	10002154	chr3:10002132-10002154	138	+	ATACAGGAGAAAGTGGGGAAAT	6		CCTCAGGTGAAGGTGGGGAANG
chr5	8152262	8152284	chr5:8152262-8152284	138	-	CCATTTGTGAAGGTGGGGAAGC	5		CCTCAGGTGAAGGTGGGGAANG
chr8	30785585	30785607	chr8:30785585-30785607	138	+	ATAGAGGAGAAGGTGGGGAAAA	6		CCTCAGGTGAAGGTGGGGAANG
chr8	35470686	35470708	chr8:35470686-35470708	138	-	CCTCAGGCGGAGGGGGGAAGGG	5	CCTCAGGCGGAGG-GGGGAAGG	CCTCAGGTGAAGGTGGGGAANG
chr11	88379419	88379441	chr11:88379419-88379441	136	+	GATAAGGTGAGGGTGAGGAAGA	6		CCTCAGGTGAAGGTGGGGAANG
chr12	84743352	84743374	chr12:84743352-84743374	136	-	TCTCAGGAGGAAGTGGGGAAGA	5		CCTCAGGTGAAGGTGGGGAANG
chr19	43016145	43016167	chr19:43016145-43016167	136	+	GAAACGGTGGAGGTGGGGAAGG	6		CCTCAGGTGAAGGTGGGGAANG
chr1	29576477	29576499	chr1:29576477-29576499	136	-	AGAGAGGTGAAAGTGGGGAATA	6		CCTCAGGTGAAGGTGGGGAANG
chr5	61753526	61753548	chr5:61753526-61753548	136	-	TTACAGGGGAAAGTGGGGAAGG	5		CCTCAGGTGAAGGTGGGGAANG
chr7	136294618	136294640	chr7:136294618-136294640	136	-	CCTAGGGTGGAGGTGGAGAACA	5		CCTCAGGTGAAGGTGGGGAANG
chr7	31295278	31295300	chr7:31295278-31295300	136	-	ATACAGGAGAAAGTGGGGAAAA	6		CCTCAGGTGAAGGTGGGGAANG
chr10	7177915	7177937	chr10:7177915-7177937	134	-	GGACAGGTGAGGGAGGGGAAGA	6		CCTCAGGTGAAGGTGGGGAANG
chr12	26060757	26060779	chr12:26060757-26060779	134	+	CCTCAGGTGGGAGGTGGGTAAG	6	CCTCAGGTGGGAGGTGGGTAAGA	CCTCAGGTGAAGGTGGGGAANG
chr10	71185189	71185211	chr10:71185189-71185211	132	+	CCCTCAGTGAAGGTGGGCAAGG	5	CCTCAG-TGAAGGTGGGCAAGG	CCTCAGGTGAAGGTGGGGAANG
chr10	73316928	73316950	chr10:73316928-73316950	132	+	AAACAGGTGAAGGTGAGGAACT	5		CCTCAGGTGAAGGTGGGGAANG
chr15	43958833	43958855	chr15:43958833-43958855	132	+	ATAGAGGAGAAGGTGGGGAAAA	6		CCTCAGGTGAAGGTGGGGAANG
chr17	8255741	8255763	chr17:8255741-8255763	132	-	GCAGAGGTGAAGCTGGGGGAAA	6		CCTCAGGTGAAGGTGGGGAANG
chr2	34906557	34906579	chr2:34906557-34906579	132	+	CCTGGGGTGAAGGTGGGGATTG	3		CCTCAGGTGAAGGTGGGGAANG
chr9	37129120	37129142	chr9:37129120-37129142	130	+	ATGCTGGTGAAGATGGGAAAGG	6		CCTCAGGTGAAGGTGGGGAANG
chr11	120445753	120445775	chr11:120445753-120445775	128	-	CCAGGGGTGAAGGTGGGGTAGA	5		CCTCAGGTGAAGGTGGGGAANG
chr15	88554162	88554184	chr15:88554162-88554184	128	+	CCACAGGTGAAGGAGGGGCAGG	3		CCTCAGGTGAAGGTGGGGAANG
chr18	14175475	14175497	chr18:14175475-14175497	128	-	CTAAAGATGAAGGTGGGGAAAG	4		CCTCAGGTGAAGGTGGGGAANG
chr1	193373225	193373247	chr1:193373225-193373247	128	-	ACTCAGTTCAAAGTGGGGAACA	5		CCTCAGGTGAAGGTGGGGAANG
chr1	50775564	50775586	chr1:50775564-50775586	128	+	ATAGAGGAGAAGGTGGGGAAAA	6		CCTCAGGTGAAGGTGGGGAANG
chr4	101517998	101518021	chr4:101517998-101518021	128	-			TTTCAGGTGTAGGATGGGGAAAG	CCTCAGGTGAAGGTGGGGAANG
chr4	75111285	75111307	chr4:75111285-75111307	128	-	ATACAGGAGAAAGTGGGGAAAA	6		CCTCAGGTGAAGGTGGGGAANG
chr7	123518864	123518886	chr7:123518864-123518886	128	+	TCCAAGGTGAGGATGGGGAAAG	5	CCA-AGGTGAGGATGGGGAAAG	CCTCAGGTGAAGGTGGGGAANG
chrX	73029136	73029158	chrX:73029136-73029158	128	-	GTGGAGGTGAGGGTGGGGAGGG	6		CCTCAGGTGAAGGTGGGGAANG
chrX	130598947	130598969	chrX:130598947-130598969	126	+	CCTCAGTGGAAGTTGGAGAAAG	4		CCTCAGGTGAAGGTGGGGAANG
chr15	102991419	102991441	chr15:102991419-102991441	124	+	GTTGGGGTGAAGGTGGGGGAAA	6		CCTCAGGTGAAGGTGGGGAANG
chr17	68836592	68836614	chr17:68836592-68836614	124	+	TCTCAAGTGTAGGTGGGGTAGG	4		CCTCAGGTGAAGGTGGGGAANG
chr1	13577632	13577654	chr1:13577632-13577654	124	+	ATACAGGTGCAGGAGGGGAAGA	6		CCTCAGGTGAAGGTGGGGAANG
chr7	28767672	28767693	chr7:28767672-28767693	124	+			GCTCAGGTGA-GATGGGGAAGG	CCTCAGGTGAAGGTGGGGAANG
chr8	84846430	84846452	chr8:84846430-84846452	124	+	AAGCAGGTGGGGGTGGGGAAGG	5		CCTCAGGTGAAGGTGGGGAANG
chr8	91105315	91105337	chr8:91105315-91105337	124	+	TTACAGGTGAACATGGGAAAAG	6		CCTCAGGTGAAGGTGGGGAANG
chr12	118010936	118010958	chr12:118010936-118010958	122	+	CAGCAAGTGACGGTGGGGAATG	4		CCTCAGGTGAAGGTGGGGAANG
chr1	164477507	164477529	chr1:164477507-164477529	122	-	ATACAGATGAAGGTGGGGGAAG	5		CCTCAGGTGAAGGTGGGGAANG
chr4	125518698	125518720	chr4:125518698-125518720	122	-	GTGGAGGTGACGGTGGGGAAGT	6		CCTCAGGTGAAGGTGGGGAANG
chr4	82165526	82165548	chr4:82165526-82165548	122	+	GAGCAGGTGGAGGTGGGGAGGG	5		CCTCAGGTGAAGGTGGGGAANG
chr5	18488189	18488211	chr5:18488189-18488211	122	+	AAGCAGTTGAAGGTAGAGAAGG	6		CCTCAGGTGAAGGTGGGGAANG
chr8	122539082	122539104	chr8:122539082-122539104	122	+	ACTCAGGGCAAAGTGGGGAAAG	4		CCTCAGGTGAAGGTGGGGAANG
chr11	5245483	5245505	chr11:5245483-5245505	120	-	ACAGAGGTGAAGGAGAGGAAGG	5		CCTCAGGTGAAGGTGGGGAANG
chr13	57208756	57208778	chr13:57208756-57208778	120	-	CCTCAGTCGAAGGCGGAGAAGG	4		CCTCAGGTGAAGGTGGGGAANG
chr14	33629944	33629966	chr14:33629944-33629966	120	+	ACTCAGTGGAAGGTGAGAAAGG	5		CCTCAGGTGAAGGTGGGGAANG
chr5	42988305	42988327	chr5:42988305-42988327	120	+	CCTCAGGTGCAGGTGGGTAAGT	3		CCTCAGGTGAAGGTGGGGAANG
chr6	75913966	75913988	chr6:75913966-75913988	120	-	TAACAGTAGAAGTTGGGGAAAG	6		CCTCAGGTGAAGGTGGGGAANG
chr7	45889016	45889038	chr7:45889016-45889038	120	-	ACTGGGGTGACGGTGGGGAAAG	4		CCTCAGGTGAAGGTGGGGAANG
chr9	34070356	34070378	chr9:34070356-34070378	120	+	CATTAGGAGAAAGTGGGTAATG	5		CCTCAGGTGAAGGTGGGGAANG
chr10	75962477	75962499	chr10:75962477-75962499	118	+	CCTCTGGGGAAGGGTGGGGAAA	6	CCTCTGGGGAAGGGTGGGGAAAA	CCTCAGGTGAAGGTGGGGAANG
chr10	76767751	76767773	chr10:76767751-76767773	118	+	TATCAGTTGAAGGTGGAAAAGA	6		CCTCAGGTGAAGGTGGGGAANG
chr3	140652462	140652484	chr3:140652462-140652484	118	-	ATAGAGGAGAAGGTGGGGAAAA	6		CCTCAGGTGAAGGTGGGGAANG
chr3	21755541	21755563	chr3:21755541-21755563	118	-	ACAAAGGAGAAAGTGGGGAAGA	6		CCTCAGGTGAAGGTGGGGAANG
chr11	102167754	102167776	chr11:102167754-102167776	116	-	GCTCAGGTGAAAGTGGGTTAGG	4		CCTCAGGTGAAGGTGGGGAANG
chr1	74013033	74013055	chr1:74013033-74013055	116	-	CTGCAGGTGAAGCTGGGGTAAG	4	CCTGCAGGTGAAGCTGGGGTAAG	CCTCAGGTGAAGGTGGGGAANG
chr5	125133682	125133704	chr5:125133682-125133704	116	+	CCCCTGGTGAAGGTGGGCAAGA	4		CCTCAGGTGAAGGTGGGGAANG
chr7	130365570	130365592	chr7:130365570-130365592	116	+	CCACAGTAGAAGGTGGGTAACA	5		CCTCAGGTGAAGGTGGGGAANG
chr8	128190961	128190983	chr8:128190961-128190983	116	+	ATTCAGGCAAAGGTGGGGACAG	5		CCTCAGGTGAAGGTGGGGAANG
chr8	92073908	92073930	chr8:92073908-92073930	116	+	GGGTAGGTGAGGGTAGGGAAGG	6		CCTCAGGTGAAGGTGGGGAANG
chr15	57169250	57169272	chr15:57169250-57169272	114	+	AGTCAGGTAAAGGAAGGGAAGG	5		CCTCAGGTGAAGGTGGGGAANG
chr15	94508070	94508092	chr15:94508070-94508092	114	-	AGGCAAGTGAAGGTGGGGAATC	5		CCTCAGGTGAAGGTGGGGAANG
chr1	51826543	51826565	chr1:51826543-51826565	114	+	GTCCAGATGAAGCTGGGGAAGA	6		CCTCAGGTGAAGGTGGGGAANG
chr3	101745432	101745454	chr3:101745432-101745454	114	-	ATGGAGGTGAAGGAAGGGAAGG	6		CCTCAGGTGAAGGTGGGGAANG
chr7	121355228	121355250	chr7:121355228-121355250	114	-	TTTCAGATGAAGGTGGAGAACT	5		CCTCAGGTGAAGGTGGGGAANG
chr8	14248610	14248632	chr8:14248610-14248632	114	+	ATGTGGGTGAAGGTGGTGAACG	6		CCTCAGGTGAAGGTGGGGAANG
chrX	59757790	59757812	chrX:59757790-59757812	114	+	CCCCAGTTGAAGGAGGGGAACA	4		CCTCAGGTGAAGGTGGGGAANG
chr4	151158016	151158038	chr4:151158016-151158038	113	-	GCCCAGGTGACGGTGGGGATGG	4	CC-CAGGTGACGGTGGGGATGG	CCTCAGGTGAAGGTGGGGAANG
chr14	40006151	40006173	chr14:40006151-40006173	112	-	CTGCAGGAGAAGGCGGGGAAGG	4		CCTCAGGTGAAGGTGGGGAANG
chr14	55776103	55776125	chr14:55776103-55776125	112	-	CCTCAGTGGAAGGTAGGAAAGG	4		CCTCAGGTGAAGGTGGGGAANG
chr15	56576207	56576228	chr15:56576207-56576228	112	-			TATCAGGT-AAGGAGGGGAAAG	CCTCAGGTGAAGGTGGGGAANG
chr17	26708601	26708623	chr17:26708601-26708623	112	-	GAACAGGTGGAGGTGGGGGAAA	6		CCTCAGGTGAAGGTGGGGAANG
chr17	80720003	80720025	chr17:80720003-80720025	112	-	ATCAAGGTGAAGATGGGTAAAG	6	CATCAAGGTGAAGATGGGTAAAG	CCTCAGGTGAAGGTGGGGAANG
chr1	160032070	160032092	chr1:160032070-160032092	112	-	AGCCAGGTGAAGGAGGGGGAAA	6		CCTCAGGTGAAGGTGGGGAANG
chr7	19618131	19618153	chr7:19618131-19618153	112	-	AAGCAGGTGAAGGTAGGGAAGG	4		CCTCAGGTGAAGGTGGGGAANG
chr10	55665669	55665691	chr10:55665669-55665691	110	-	ATAGAGGAGAAGGTGGGGAAAA	6		CCTCAGGTGAAGGTGGGGAANG
chr10	57212961	57212983	chr10:57212961-57212983	110	-	ATAGAGGAGAAGGTGGGGAAGA	6		CCTCAGGTGAAGGTGGGGAANG
chr11	78167446	78167468	chr11:78167446-78167468	110	-	GGGCAGGTGAGGGTGGGCAAGA	6		CCTCAGGTGAAGGTGGGGAANG
chr13	87427662	87427684	chr13:87427662-87427684	110	-	TATTAGGTGTAGGTGGGAAATG	5		CCTCAGGTGAAGGTGGGGAANG
chr15	66502434	66502456	chr15:66502434-66502456	110	-	CGTCAGGTGGAAATGGGGAAGG	4		CCTCAGGTGAAGGTGGGGAANG
chr16	35293851	35293873	chr16:35293851-35293873	110	+	GTACAGGAGAAGGTGGGGGAAA	6		CCTCAGGTGAAGGTGGGGAANG
chr18	38047483	38047505	chr18:38047483-38047505	110	-	CGGCAGGTGGAGGTGGGGAGGG	4		CCTCAGGTGAAGGTGGGGAANG
chr1	192580130	192580151	chr1:192580130-192580151	110	+			GATCAGGT-AGGGTGGGGAATG	CCTCAGGTGAAGGTGGGGAANG
chr1	51339986	51340008	chr1:51339986-51340008	110	-	GCTCAGATGGAGATGGGGAAGT	5		CCTCAGGTGAAGGTGGGGAANG
chr7	61716327	61716349	chr7:61716327-61716349	110	+	ATAGAGGAGAAGGTGGGGAAAA	6		CCTCAGGTGAAGGTGGGGAANG
chr8	18286745	18286767	chr8:18286745-18286767	110	-	ACAGAAGTGAAAGTGGGGAAGA	6		CCTCAGGTGAAGGTGGGGAANG
chr4	84562364	84562386	chr4:84562364-84562386	109	-	AAACAGGTGAGGGTGGGGGAGG	5		CCTCAGGTGAAGGTGGGGAANG
chr10	54965843	54965865	chr10:54965843-54965865	108	+	ATAGAGGAGAAGGTGGGGAAAA	6		CCTCAGGTGAAGGTGGGGAANG
chr11	116932149	116932171	chr11:116932149-116932171	108	-	TCAGAGGTGAAGGTAGGGGAAT	6	TCAGAGGTGAAGGTAGGGGAATG	CCTCAGGTGAAGGTGGGGAANG
chr2	6996094	6996116	chr2:6996094-6996116	108	+	ATAGAGGAGAAGGTGGGGAAAA	6		CCTCAGGTGAAGGTGGGGAANG
chr3	156910507	156910529	chr3:156910507-156910529	108	-	GATCAAGTGAGAGTGGGGAAGA	6		CCTCAGGTGAAGGTGGGGAANG
chr4	124678955	124678977	chr4:124678955-124678977	108	-	CAGAAGGTGAAGGTGAAGAAAG	5		CCTCAGGTGAAGGTGGGGAANG
chr9	73709605	73709627	chr9:73709605-73709627	108	-	CCTCAGGTGAAGGAAGAGAATG	3		CCTCAGGTGAAGGTGGGGAANG
chr14	98413469	98413491	chr14:98413469-98413491	106	-	TTACAGGTGAAGGTGGATAAGA	6		CCTCAGGTGAAGGTGGGGAANG
chr17	50727948	50727970	chr17:50727948-50727970	106	+	TCCAAGGTGAAGGTGAGGAATC	5	CCA-AGGTGAAGGTGAGGAATC	CCTCAGGTGAAGGTGGGGAANG
chr2	123541993	123542015	chr2:123541993-123542015	106	+	ATACTGGTGAAAGTGGGGAACT	6		CCTCAGGTGAAGGTGGGGAANG
chr2	129595191	129595213	chr2:129595191-129595213	106	-	TTATAGGTGAGGGTGGAGAAGG	6		CCTCAGGTGAAGGTGGGGAANG
chr2	164127103	164127125	chr2:164127103-164127125	106	-	TCTCAGATGAAGTGGGGAAAGT	6	TCTCAGATGAAG-TGGGGAAAG	CCTCAGGTGAAGGTGGGGAANG
chr7	141458971	141458993	chr7:141458971-141458993	106	+	CATCCGGTGAGGGTGGGGAACG	3		CCTCAGGTGAAGGTGGGGAANG
chr9	60413451	60413473	chr9:60413451-60413473	106	+	CTTAAGGAGAGGGTGGGGAATG	4		CCTCAGGTGAAGGTGGGGAANG
chr11	43140100	43140123	chr11:43140100-43140123	104	-			GCTTAGTTGAAGGGTGGGGAAAG	CCTCAGGTGAAGGTGGGGAANG
chr16	5561902	5561924	chr16:5561902-5561924	104	+	ATAGAGGTGAAAGTGGGGAAAA	6		CCTCAGGTGAAGGTGGGGAANG
chr17	39734486	39734508	chr17:39734486-39734508	104	+	ATAGAGGTGAAAGTGGGAAAAG	6		CCTCAGGTGAAGGTGGGGAANG
chr1	17021243	17021265	chr1:17021243-17021265	104	+	ATAGAGGAGAAGGTGGGGAAAA	6		CCTCAGGTGAAGGTGGGGAANG
chr5	74029880	74029902	chr5:74029880-74029902	104	-	TGGCAGGTGGAGGTGGAGAAGG	5		CCTCAGGTGAAGGTGGGGAANG
chr7	17878567	17878589	chr7:17878567-17878589	104	-	ATACAGGAGAAAGTGGGGAAAA	6		CCTCAGGTGAAGGTGGGGAANG
chr12	9780964	9780986	chr12:9780964-9780986	102	-	ATAGAGGAGAAGGTGGGGAAAA	6		CCTCAGGTGAAGGTGGGGAANG
chr1	58531959	58531981	chr1:58531959-58531981	102	-	ACCCAAGTGAAGGTGGATAAAG	5	CC-CAAGTGAAGGTGGATAAAG	CCTCAGGTGAAGGTGGGGAANG
chr2	67843159	67843181	chr2:67843159-67843181	102	+	GAATAGGTGAAGGTAAGGAAGG	6		CCTCAGGTGAAGGTGGGGAANG
chr5	122585902	122585924	chr5:122585902-122585924	102	+	CGTCTGGTGATGGTGGGGAAGA	4		CCTCAGGTGAAGGTGGGGAANG
chr10	74625520	74625542	chr10:74625520-74625542	100	+	TTCAAGGTGAAGGTGGTAAATG	6		CCTCAGGTGAAGGTGGGGAANG
chr16	61305992	61306014	chr16:61305992-61306014	100	-	ATTAAGGAGAAAGTGGGGAAAA	6		CCTCAGGTGAAGGTGGGGAANG
chr8	118457357	118457379	chr8:118457357-118457379	100	+	TGGTAGGTGAAGGAGGGTAAGG	6		CCTCAGGTGAAGGTGGGGAANG
chr9	64675249	64675271	chr9:64675249-64675271	100	-	ACCCAGGTGAAGGTAGGAAAGA	5	ACCCAGGTGAAGGTAGG-AAAG	CCTCAGGTGAAGGTGGGGAANG
chr4	100227411	100227433	chr4:100227411-100227433	99	-	CCTCATGAGAAGGTGAGGAAAG	3		CCTCAGGTGAAGGTGGGGAANG
chr18	78797561	78797583	chr18:78797561-78797583	98	+	CTTCAGGCAAAGGTGGAGAAAA	5		CCTCAGGTGAAGGTGGGGAANG
chr3	75792650	75792672	chr3:75792650-75792672	98	-	ATAGAGGTGAATGTGGGGAAAA	6		CCTCAGGTGAAGGTGGGGAANG
chrX	14431794	14431816	chrX:14431794-14431816	98	-	ACAGAGGAGAAGGTGGGGAAAA	5		CCTCAGGTGAAGGTGGGGAANG
chr10	103343460	103343482	chr10:103343460-103343482	96	+	GGGAAGGTGGAGGTGGGGGAAG	6		CCTCAGGTGAAGGTGGGGAANG
chr17	87522317	87522339	chr17:87522317-87522339	96	-	GAGCAGATGATGGTGGGGAAGG	5		CCTCAGGTGAAGGTGGGGAANG
chr1	187759827	187759849	chr1:187759827-187759849	96	-	TATCAGTCGAAGGTGGAGAATG	5		CCTCAGGTGAAGGTGGGGAANG
chr1	36446259	36446281	chr1:36446259-36446281	96	+	ACTTAGTTGAGGGTGGAGAAGA	6		CCTCAGGTGAAGGTGGGGAANG
chr9	103238812	103238834	chr9:103238812-103238834	96	-	TCTCATGTGAAGGAAGGGAAAG	4		CCTCAGGTGAAGGTGGGGAANG
chr9	84158807	84158829	chr9:84158807-84158829	96	-	ATAGAGGAGAAGGTGGGGAAAA	6		CCTCAGGTGAAGGTGGGGAANG
chrX	84800800	84800822	chrX:84800800-84800822	96	-	ATACAGGAGAAAGTGGGGAAAA	6		CCTCAGGTGAAGGTGGGGAANG
chr10	108640062	108640083	chr10:108640062-108640083	94	-			TCTCAG-TGAACATGGGGAAGG	CCTCAGGTGAAGGTGGGGAANG
chr12	41730896	41730917	chr12:41730896-41730917	94	-			TCTCAG-TGAAGCTGGGAAATG	CCTCAGGTGAAGGTGGGGAANG
chr12	58204872	58204894	chr12:58204872-58204894	94	-	AATAAGGTGAAGGTAGTGAAAG	5		CCTCAGGTGAAGGTGGGGAANG
chr12	76339624	76339646	chr12:76339624-76339646	94	+	ACCCAGGTAGAAGTGGGGAAGG	5	CC-CAGGTAGAAGTGGGGAAGG	CCTCAGGTGAAGGTGGGGAANG
chr6	4701797	4701819	chr6:4701797-4701819	94	-	CAACAGGTGGAGGTGGGGAGGG	4		CCTCAGGTGAAGGTGGGGAANG
chr7	67574608	67574630	chr7:67574608-67574630	94	-	ACACATGTGAAGGTGGGGGAAC	5		CCTCAGGTGAAGGTGGGGAANG
chr9	104775292	104775314	chr9:104775292-104775314	94	+	TCTCAGTAGAAGGAAGGGAAGA	6		CCTCAGGTGAAGGTGGGGAANG
chr10	46569591	46569613	chr10:46569591-46569613	92	+	ATAGAGGAGAAGGTGGGGAAAA	6		CCTCAGGTGAAGGTGGGGAANG
chr15	34528437	34528459	chr15:34528437-34528459	92	-	AGGTAGGTGAGGGTGGGGTAAG	6		CCTCAGGTGAAGGTGGGGAANG
chr3	10205939	10205961	chr3:10205939-10205961	92	-	AGGAAGGTGAAGGTGAGGAACA	6		CCTCAGGTGAAGGTGGGGAANG
chr5	30562684	30562706	chr5:30562684-30562706	92	-	TGTCAGGAGAAAGTGGGGGAGG	5		CCTCAGGTGAAGGTGGGGAANG
chr9	73768210	73768232	chr9:73768210-73768232	92	+	TCAGAGGTGAAAGTGAGGAATG	5		CCTCAGGTGAAGGTGGGGAANG
chr13	76084232	76084253	chr13:76084232-76084253	90	+			AATCAGGTGA-GATGGGGAAGG	CCTCAGGTGAAGGTGGGGAANG
chr14	22432629	22432651	chr14:22432629-22432651	90	-	GGTTTGGTGAAGGTGGGGAAGG	4		CCTCAGGTGAAGGTGGGGAANG
chr14	65445753	65445775	chr14:65445753-65445775	90	-	GGGCAGGTGAAGGTAAGGAAGA	6		CCTCAGGTGAAGGTGGGGAANG
chr16	16446242	16446264	chr16:16446242-16446264	90	+	ATAGAGGAGAAGGTGGGGAAAA	6		CCTCAGGTGAAGGTGGGGAANG
chr16	73350522	73350544	chr16:73350522-73350544	90	+	GGTCAGGGGAAGGTGGGGAGAG	4		CCTCAGGTGAAGGTGGGGAANG
chr17	15817104	15817126	chr17:15817104-15817126	90	+	TCACAGCCGAAGGTGGGGAAGA	5		CCTCAGGTGAAGGTGGGGAANG
chr3	3196456	3196478	chr3:3196456-3196478	90	-	AATCAGTGGAAGGAGGGGAAGG	5		CCTCAGGTGAAGGTGGGGAANG
chr4	128075623	128075644	chr4:128075623-128075644	90	-			CCTCAC-TGAAGGAGGGGAAGG	CCTCAGGTGAAGGTGGGGAANG
chr5	110478354	110478376	chr5:110478354-110478376	90	-	ATCCAGGTGAAGCTAGGGAAGG	5	TC-CAGGTGAAGCTAGGGAAGG	CCTCAGGTGAAGGTGGGGAANG
chr7	84668452	84668474	chr7:84668452-84668474	90	+	TGTCAGGTGCAGGGTGGGGAAG	6	TGTCAGGTGCAGGGTGGGGAAGG	CCTCAGGTGAAGGTGGGGAANG
chr8	37706181	37706203	chr8:37706181-37706203	90	-	GGGCAGGGGAAAGTGGGGAAGG	5		CCTCAGGTGAAGGTGGGGAANG
chr9	19569863	19569885	chr9:19569863-19569885	90	+	TGTCAGGTGTAGGGTGGGGAAG	6	TGTCAGGTGTAGGGTGGGGAAGG	CCTCAGGTGAAGGTGGGGAANG
chr12	117272816	117272838	chr12:117272816-117272838	88	-	CATAAGGTGAATCTGGGGAAAG	4		CCTCAGGTGAAGGTGGGGAANG
chr13	102558850	102558872	chr13:102558850-102558872	88	-	ACAGAGGAGAAAGTGGGGAAGA	6		CCTCAGGTGAAGGTGGGGAANG
chr13	57308061	57308083	chr13:57308061-57308083	88	+	AAGCAGGCGGAGGTGGGGGAGG	6		CCTCAGGTGAAGGTGGGGAANG
chr15	45658321	45658343	chr15:45658321-45658343	88	-	GTGCAGGAGAAGGAGGGGAAGG	5		CCTCAGGTGAAGGTGGGGAANG
chr15	54668619	54668641	chr15:54668619-54668641	88	+	ATAGAGGAGAAGGTGGGGAAGA	6		CCTCAGGTGAAGGTGGGGAANG
chr17	20884296	20884318	chr17:20884296-20884318	88	+	ATTAAGGAGAAAGTGGGGAAAA	6		CCTCAGGTGAAGGTGGGGAANG
chr17	78833558	78833580	chr17:78833558-78833580	88	-	TCTGAGGTGAATGTGGGGAATT	4		CCTCAGGTGAAGGTGGGGAANG
chr1	5546615	5546637	chr1:5546615-5546637	88	-	ATAGAGGAGAAGGTGGGGAAAA	6		CCTCAGGTGAAGGTGGGGAANG
chr4	88326674	88326696	chr4:88326674-88326696	88	-	TCACAGGAGAAGCTGGGGAAGG	4		CCTCAGGTGAAGGTGGGGAANG
chr5	122008533	122008555	chr5:122008533-122008555	88	-	GCTCAGGTGTATGTGGGGGAAT	5		CCTCAGGTGAAGGTGGGGAANG
chr5	133436908	133436930	chr5:133436908-133436930	88	+	CCTGAGGTGAAGTTGGGGGAAG	3		CCTCAGGTGAAGGTGGGGAANG
chr6	116722074	116722096	chr6:116722074-116722096	88	+	CCTCAGGTTATGTTGGGGAATG	3		CCTCAGGTGAAGGTGGGGAANG
chr7	62161708	62161730	chr7:62161708-62161730	88	-	ACTCAGGTGAAGCTGGGAAAGA	4	ACTCAGGTGAAGCTGGG-AAAG	CCTCAGGTGAAGGTGGGGAANG
chr4	102620233	102620255	chr4:102620233-102620255	87	-	GAGCAGGTGGGGGTGGGGAAGG	5		CCTCAGGTGAAGGTGGGGAANG
chr11	16724157	16724179	chr11:16724157-16724179	86	-	ATAGAGGAGAAGGTGGGGAAGA	6		CCTCAGGTGAAGGTGGGGAANG
chr13	12864058	12864080	chr13:12864058-12864080	86	-	CCCTCAGAGAAGGAGGGGAAGG	6	CCTCAGA-GAAGGAGGGGAAGG	CCTCAGGTGAAGGTGGGGAANG
chr18	23434796	23434818	chr18:23434796-23434818	86	+	TTCAGGGTGAAGGTGGGGAAAG	5	GTTCAGGGTGAAGGTGGGGAAAG	CCTCAGGTGAAGGTGGGGAANG
chr19	20283730	20283752	chr19:20283730-20283752	86	+	CCTCGGGAGGAGGTAGGGAATG	4		CCTCAGGTGAAGGTGGGGAANG
chr3	21364264	21364286	chr3:21364264-21364286	86	-	TCTGAGGTGAAGGTAGAGAACA	5		CCTCAGGTGAAGGTGGGGAANG
chr13	41634338	41634360	chr13:41634338-41634360	84	+	AGTCAGGTGAAGAGTGGGGAAG	6	AGTCAGGTGAAGAGTGGGGAAGG	CCTCAGGTGAAGGTGGGGAANG
chr15	33344474	33344496	chr15:33344474-33344496	84	+	ATACAAGTGAGGGTGGGGAAGC	6		CCTCAGGTGAAGGTGGGGAANG
chr16	4424326	4424348	chr16:4424326-4424348	84	-	CCTCAAGTGTAGGTAGAGAAGA	5		CCTCAGGTGAAGGTGGGGAANG
chr1	173288749	173288770	chr1:173288749-173288770	84	+			AGTCAGGT-AGGGTGGGGAATG	CCTCAGGTGAAGGTGGGGAANG
chr1	24241438	24241460	chr1:24241438-24241460	84	-	TATCAGGTAATAGTGGGGAAAG	5		CCTCAGGTGAAGGTGGGGAANG
chr2	80892669	80892691	chr2:80892669-80892691	84	+	ATAGAGGAGAAGGTGGGGAAAA	6		CCTCAGGTGAAGGTGGGGAANG
chr3	83886006	83886028	chr3:83886006-83886028	84	-	ACTAGGGTGAGGGTGGGGAACT	5		CCTCAGGTGAAGGTGGGGAANG
chr4	141101396	141101418	chr4:141101396-141101418	84	+	ACACAGGTAAAGGTGGGAGGTG	6		CCTCAGGTGAAGGTGGGGAANG
chr7	85676196	85676218	chr7:85676196-85676218	84	+	ATTTAGGAGAAAGTGGGGAAAA	6		CCTCAGGTGAAGGTGGGGAANG
chr7	92306163	92306185	chr7:92306163-92306185	84	-	TTTTAGGTGAAGATAGGGAAGA	6		CCTCAGGTGAAGGTGGGGAANG
chrX	8844541	8844564	chrX:8844541-8844564	84	+			TCTCTGGTGAAGAGTGGGGAAAG	CCTCAGGTGAAGGTGGGGAANG
chr13	96676951	96676973	chr13:96676951-96676973	83	+	TAACAGGGGAAGGTGGGAAATG	5		CCTCAGGTGAAGGTGGGGAANG
chr16	39836374	39836396	chr16:39836374-39836396	82	-	ACGTAGATGAGGGTGGGGAAGG	5	CGT-AGATGAGGGTGGGGAAGG	CCTCAGGTGAAGGTGGGGAANG
chr18	81747678	81747700	chr18:81747678-81747700	82	+	AACCAGGAGAAGGTGGGAAAGA	6		CCTCAGGTGAAGGTGGGGAANG
chr4	89651166	89651188	chr4:89651166-89651188	82	+	ATGTAGGTGAAAGTGGAGAAAG	6		CCTCAGGTGAAGGTGGGGAANG
chr7	6632284	6632306	chr7:6632284-6632306	82	-	CAGACGGTGAAGGTGGGGATGT	6		CCTCAGGTGAAGGTGGGGAANG
chr10	22003891	22003913	chr10:22003891-22003913	80	-	GAACAGGCGATGGTGGGGAGGG	6		CCTCAGGTGAAGGTGGGGAANG
chr13	67804969	67804991	chr13:67804969-67804991	80	-	TAAGAGGAGAAAGTGGGGAAGG	6		CCTCAGGTGAAGGTGGGGAANG
chr16	95144346	95144368	chr16:95144346-95144368	80	-	AATCAGCTGAAGATGGAGAAGG	5		CCTCAGGTGAAGGTGGGGAANG
chr1	126817820	126817842	chr1:126817820-126817842	80	-	ACTCAGATGAAGGGTGGGGTAG	6	ACTCAGATGAAGGGTGGGGTAGG	CCTCAGGTGAAGGTGGGGAANG
chr2	60634496	60634518	chr2:60634496-60634518	80	-	ACTAAGATGTAGGTAGGGAAAA	6		CCTCAGGTGAAGGTGGGGAANG
chr5	24527424	24527446	chr5:24527424-24527446	80	-	GGAAAGGTGAAGGAGGGGGAAG	6		CCTCAGGTGAAGGTGGGGAANG
chr7	136535791	136535813	chr7:136535791-136535813	80	+	TATCAGGGGAAGGAGGGGAACT	5		CCTCAGGTGAAGGTGGGGAANG
chr8	53344926	53344948	chr8:53344926-53344948	80	+	ATAGAGGAGAAGGTGGGGAAAA	6		CCTCAGGTGAAGGTGGGGAANG
chr11	44125494	44125516	chr11:44125494-44125516	78	-	CTGCAGGTGGAGGTGGGAAAGT	5	CTGCAGGTGGAGGTGGG-AAAG	CCTCAGGTGAAGGTGGGGAANG
chr11	82305893	82305915	chr11:82305893-82305915	78	+	TCTCAGGTGGAGGTGGTTAAGG	4		CCTCAGGTGAAGGTGGGGAANG
chr13	73686246	73686268	chr13:73686246-73686268	78	-	CAGCAGGTGAGGGTGGGATATG	5		CCTCAGGTGAAGGTGGGGAANG
chr16	55293293	55293315	chr16:55293293-55293315	78	-	GGTGGGGTGAAGGTGGGGTAGG	5		CCTCAGGTGAAGGTGGGGAANG
chr2	92388627	92388649	chr2:92388627-92388649	78	-	AATGAGATGAAGGTGGGGAAGG	4		CCTCAGGTGAAGGTGGGGAANG
chr5	125746248	125746270	chr5:125746248-125746270	78	+	CACCAGGTTAAGGTGGGGATGT	5	CACCAGGTTAAGGTGGGGA-TG	CCTCAGGTGAAGGTGGGGAANG
chr6	112203653	112203676	chr6:112203653-112203676	78	+			CCTCAGGCTTAAGGTGGAGAAAG	CCTCAGGTGAAGGTGGGGAANG
chr8	50820341	50820363	chr8:50820341-50820363	78	+	GAGCAGGTGAAGAGGGGAAAGG	6		CCTCAGGTGAAGGTGGGGAANG
chr8	50940862	50940884	chr8:50940862-50940884	78	+	ATAAAGGAGAAAGTGGGGAAAG	6		CCTCAGGTGAAGGTGGGGAANG
chr10	107876995	107877017	chr10:107876995-107877017	76	+	AGAAAGGTGAAGATGGAGAAAG	6		CCTCAGGTGAAGGTGGGGAANG
chr11	38232104	38232126	chr11:38232104-38232126	76	+	ATAGAGGAGAAGGTGGGGAAAA	6		CCTCAGGTGAAGGTGGGGAANG
chr14	55515502	55515524	chr14:55515502-55515524	76	-	ACCTGGGTGAAGGTAGGGAAGG	5	CCTG-GGTGAAGGTAGGGAAGG	CCTCAGGTGAAGGTGGGGAANG
chr18	28414761	28414783	chr18:28414761-28414783	76	+	CATTAAGTGAATGTGGGGAAAG	4		CCTCAGGTGAAGGTGGGGAANG
chr1	171322885	171322907	chr1:171322885-171322907	76	-	CCCAGGTAGAAGGAGGGGAAAG	6	CCCCAGGTAGAAGGAGGGGAAAG	CCTCAGGTGAAGGTGGGGAANG
chr1	30287741	30287763	chr1:30287741-30287763	76	-	CCCAAGGGGAAGGTAGGGAAGA	5		CCTCAGGTGAAGGTGGGGAANG
chr3	144821432	144821454	chr3:144821432-144821454	76	+	ATACAAGTGAGAGTGGGGAAGG	6		CCTCAGGTGAAGGTGGGGAANG
chr7	67332074	67332096	chr7:67332074-67332096	76	+	ACTTAGAAGAAAGTGGGGAAGA	6		CCTCAGGTGAAGGTGGGGAANG
chr7	74583970	74583992	chr7:74583970-74583992	76	-	CCTCAGTTACAGGTGGGGAAAT	4		CCTCAGGTGAAGGTGGGGAANG
chr9	95598083	95598105	chr9:95598083-95598105	76	+	GATGAGGTGAAGGGAGGGGAAG	6		CCTCAGGTGAAGGTGGGGAANG
chrX	36517138	36517160	chrX:36517138-36517160	76	-	ATATAGGTGAAGGTGGAGATGG	6		CCTCAGGTGAAGGTGGGGAANG
chr10	26206794	26206816	chr10:26206794-26206816	74	-	CAAGGGGTGAAGGTGGGGATGT	6		CCTCAGGTGAAGGTGGGGAANG
chr11	107727321	107727343	chr11:107727321-107727343	74	-	TCTCAAATGAAGATGGAGAATG	5		CCTCAGGTGAAGGTGGGGAANG
chr1	34255422	34255443	chr1:34255422-34255443	74	-			CCTCAGA-GAAGTAGGGGAAGG	CCTCAGGTGAAGGTGGGGAANG
chr3	70335884	70335906	chr3:70335884-70335906	74	-	CAGCAGGTAAAGATGGAGAAAA	6		CCTCAGGTGAAGGTGGGGAANG
chr7	86893785	86893807	chr7:86893785-86893807	74	-	ACAGAGGCGAAGGTGGGAAAGA	6		CCTCAGGTGAAGGTGGGGAANG
chrX	167243800	167243822	chrX:167243800-167243822	74	+	CAGCAAGTGAAGGTGAGGAAAA	5		CCTCAGGTGAAGGTGGGGAANG
chr13	78740280	78740302	chr13:78740280-78740302	73	-	AATCAGGGGAAGATGGGGGAAA	6		CCTCAGGTGAAGGTGGGGAANG
chr10	26432071	26432093	chr10:26432071-26432093	72	-	TCTCAAGTGGAGGTGGGGGAGG	4		CCTCAGGTGAAGGTGGGGAANG
chr12	72412375	72412396	chr12:72412375-72412396	72	-			TGTCAGGT-AGGGTGGGGAATG	CCTCAGGTGAAGGTGGGGAANG
chr13	34236310	34236332	chr13:34236310-34236332	72	+	CCTAAGGCAAGGGTGGAGAAGT	6		CCTCAGGTGAAGGTGGGGAANG
chr14	54057701	54057723	chr14:54057701-54057723	72	+	ACCAAGGCAAAGGTGGGGAGGG	6		CCTCAGGTGAAGGTGGGGAANG
chr15	66853570	66853592	chr15:66853570-66853592	72	+	AGGCAGGTGAATGTAGGGAAAG	5		CCTCAGGTGAAGGTGGGGAANG
chr16	34034150	34034172	chr16:34034150-34034172	72	+	TCCTAGGGGAAGGTGGGGGAAG	5	CCT-AGGGGAAGGTGGGGGAAG	CCTCAGGTGAAGGTGGGGAANG
chr1	188087632	188087653	chr1:188087632-188087653	72	+			GATCAG-TGAAGATGGGGAAGG	CCTCAGGTGAAGGTGGGGAANG
chr2	105134678	105134700	chr2:105134678-105134700	72	+	CCTGAGGTGGAGGAGGGGAACG	3		CCTCAGGTGAAGGTGGGGAANG
chrX	48450605	48450627	chrX:48450605-48450627	72	-	ATTTTGGTGAAGGAGGGGGAAG	6		CCTCAGGTGAAGGTGGGGAANG
chr10	108405218	108405240	chr10:108405218-108405240	70	+	CTGCAGGTGGGGGTGGGGAACA	5		CCTCAGGTGAAGGTGGGGAANG
chr10	125601041	125601063	chr10:125601041-125601063	70	-	TATTAGGTGAAGGTAGGAAAAA	6		CCTCAGGTGAAGGTGGGGAANG
chr10	99814585	99814606	chr10:99814585-99814606	70	-			AATCAGGTGA-GGAGGGGAAGG	CCTCAGGTGAAGGTGGGGAANG
chr11	115810807	115810829	chr11:115810807-115810829	70	+	ACTAAGGTGTAGGTGGGGATAA	5	ACTAAGGTGTAGGTGGGGATAAG	CCTCAGGTGAAGGTGGGGAANG
chr11	98647872	98647894	chr11:98647872-98647894	70	-	ATAAAGGTGAAGAAGGGGAAGG	6		CCTCAGGTGAAGGTGGGGAANG
chr17	37250246	37250268	chr17:37250246-37250268	70	-	AGAGAGGTGAAGGTGAGGAACT	6		CCTCAGGTGAAGGTGGGGAANG
chr3	87705020	87705042	chr3:87705020-87705042	70	-	ATAGAGGAGAAGGTGGGGAAGA	6		CCTCAGGTGAAGGTGGGGAANG
chr3	95254159	95254181	chr3:95254159-95254181	70	+	CCTCAGTTACAGGTGGGGAAAT	4		CCTCAGGTGAAGGTGGGGAANG
chr5	55351657	55351679	chr5:55351657-55351679	70	-	TCTCAGATGAAGATGAGAAATG	5		CCTCAGGTGAAGGTGGGGAANG
chr11	119209061	119209083	chr11:119209061-119209083	68	-	CTACAGATGAAGATGGGGAAAA	5	CCTACAGATGAAGATGGGGAAAA	CCTCAGGTGAAGGTGGGGAANG
chr11	74069931	74069953	chr11:74069931-74069953	68	+	CCTCAAGCAAAGGTGAAGAAAG	5		CCTCAGGTGAAGGTGGGGAANG
chr13	77373822	77373844	chr13:77373822-77373844	68	-	ATAGAGGAGAAGGTGGGGAAGA	6		CCTCAGGTGAAGGTGGGGAANG
chr15	44447239	44447261	chr15:44447239-44447261	68	+	ACTGAGGAGAAAGTGGGGAAAA	5		CCTCAGGTGAAGGTGGGGAANG
chr1	40610957	40610979	chr1:40610957-40610979	68	+	GATCAGATGAAGCTGGGGAGAA	6		CCTCAGGTGAAGGTGGGGAANG
chr1	48592246	48592268	chr1:48592246-48592268	68	-	CATTAGGTGAAGCTTGGGGAAT	6	CATTAGGTGAAGCTTGGGGAATG	CCTCAGGTGAAGGTGGGGAANG
chr3	84069564	84069586	chr3:84069564-84069586	68	-	AAGCAGGTGAAGGAGAGGAAGA	6		CCTCAGGTGAAGGTGGGGAANG
chr4	70995892	70995914	chr4:70995892-70995914	68	+	CTTCAGATGAAGCTGGGGAACT	4		CCTCAGGTGAAGGTGGGGAANG
chr7	132606356	132606378	chr7:132606356-132606378	68	+	CAGCAGGTGATGGTGGAGAAAG	4		CCTCAGGTGAAGGTGGGGAANG
chr7	140922450	140922472	chr7:140922450-140922472	68	+	GCTAAGGTGAAGGAGAGGAATG	4		CCTCAGGTGAAGGTGGGGAANG
chr7	88362760	88362782	chr7:88362760-88362782	68	-	TCTGAGGCGATGGTGGGGAATG	4		CCTCAGGTGAAGGTGGGGAANG
chr8	109366192	109366214	chr8:109366192-109366214	68	+	CCTCAGCTGAGGCTGGGGAATG	3		CCTCAGGTGAAGGTGGGGAANG
chrX	156903105	156903127	chrX:156903105-156903127	68	+	CTTCAGATGAAGATGGAGAAGT	5		CCTCAGGTGAAGGTGGGGAANG
chr11	42864852	42864874	chr11:42864852-42864874	66	-	CCTCTGGTGAAGGGTAGGGAAT	6	CCTCTGGTGAAGGGTAGGGAATG	CCTCAGGTGAAGGTGGGGAANG
chr13	26939016	26939038	chr13:26939016-26939038	66	+	GCTAGGGTGTAGGTGGGGAAGG	4		CCTCAGGTGAAGGTGGGGAANG
chr15	46430541	46430563	chr15:46430541-46430563	66	-	ATTCAGATGAAGATGAGGAAAA	6		CCTCAGGTGAAGGTGGGGAANG
chr15	74197429	74197451	chr15:74197429-74197451	66	+	GCCCAGATGAAGGAGGGGAAAG	4	CC-CAGATGAAGGAGGGGAAAG	CCTCAGGTGAAGGTGGGGAANG
chr16	66139383	66139405	chr16:66139383-66139405	66	-	CCACAGGTAAAGGTGGGAGATG	4		CCTCAGGTGAAGGTGGGGAANG
chr18	89259573	89259595	chr18:89259573-89259595	66	-	CACCAGGTGAAGGTGGGAAGGG	4	CACCAGGTGAAGGTGGG-AAGG	CCTCAGGTGAAGGTGGGGAANG
chr3	84522708	84522730	chr3:84522708-84522730	66	+	ATAGAGGAGAAGGTGGGGAAAA	6		CCTCAGGTGAAGGTGGGGAANG
chr5	115387822	115387844	chr5:115387822-115387844	66	-	CAACAGGTGAAGGGGGGAAGGG	5	CAACAGGTGAAGG-GGGGAAGG	CCTCAGGTGAAGGTGGGGAANG
chr5	126108532	126108554	chr5:126108532-126108554	66	+	CCACAGGTAAAGGTGGGAGGTG	5		CCTCAGGTGAAGGTGGGGAANG
chr6	17401353	17401375	chr6:17401353-17401375	66	-	GCACAGGTGAAGATGGGAATGG	5	GCACAGGTGAAGATGGG-AATG	CCTCAGGTGAAGGTGGGGAANG
chr8	74643869	74643890	chr8:74643869-74643890	66	+			CCTCAGA-GATGGTGGGGAAGA	CCTCAGGTGAAGGTGGGGAANG
chrX	49390255	49390277	chrX:49390255-49390277	66	-	ACAAAGGTGAAGGATGGGAAAT	6		CCTCAGGTGAAGGTGGGGAANG
chr13	66944728	66944750	chr13:66944728-66944750	65	+	TCACAGGTAAAGGTGGGAATGT	6	TCACAGGTAAAGGTGGG-AATG	CCTCAGGTGAAGGTGGGGAANG
chr11	116320859	116320881	chr11:116320859-116320881	64	+	ACTCAGGTAAAGGTGGAAAGTG	5		CCTCAGGTGAAGGTGGGGAANG
chr11	20192597	20192619	chr11:20192597-20192619	64	+	AAGCAGGTGAAGGAGAGAAAGG	6		CCTCAGGTGAAGGTGGGGAANG
chr13	13121311	13121333	chr13:13121311-13121333	64	+	CCCTCAGAGAAGGAGGGGAAGG	6	CCTCAGA-GAAGGAGGGGAAGG	CCTCAGGTGAAGGTGGGGAANG
chr15	19715069	19715091	chr15:19715069-19715091	64	+	GGGAAGGTGAAAATGGGGAAGG	6		CCTCAGGTGAAGGTGGGGAANG
chr19	60857171	60857193	chr19:60857171-60857193	64	-	GTTCAGGAGTAGGTGGAGAAGG	5		CCTCAGGTGAAGGTGGGGAANG
chr2	23824760	23824782	chr2:23824760-23824782	64	+	AGTAAGGTGAAGGTGGGAGAAG	5	AGTAAGGTGAAGGTGGGAGAAGG	CCTCAGGTGAAGGTGGGGAANG
chr4	75245978	75246000	chr4:75245978-75246000	64	+	ATAGAGGAGAAGGTGGGGAAAA	6		CCTCAGGTGAAGGTGGGGAANG
chr6	81139591	81139613	chr6:81139591-81139613	64	-	CATAAGGAGAAAGTGGGGAAAA	5		CCTCAGGTGAAGGTGGGGAANG
chr6	98042501	98042523	chr6:98042501-98042523	64	-	GCTCAGGTCATGCAGGTGAAAG	6		CCTCAGGTGAAGGTGGGGAANG
chr9	52227286	52227308	chr9:52227286-52227308	64	+	TTTTAGGTGAAGTTGAGGAAAG	5		CCTCAGGTGAAGGTGGGGAANG
chr14	80274469	80274491	chr14:80274469-80274491	62	+	TCCCAGGTGAAGGTTGGGAAGT	4	CC-CAGGTGAAGGTTGGGAAGT	CCTCAGGTGAAGGTGGGGAANG
chr15	6714910	6714932	chr15:6714910-6714932	62	+	CAACAGATGAAAGTGGTGAAGG	5		CCTCAGGTGAAGGTGGGGAANG
chr16	50189991	50190013	chr16:50189991-50190013	62	+	CCTAAGGTAAAGGTGGGTAAGT	4		CCTCAGGTGAAGGTGGGGAANG
chr1	136100763	136100786	chr1:136100763-136100786	62	-			CCTCAGGTATAAGGAGGGGAAAG	CCTCAGGTGAAGGTGGGGAANG
chr1	38745945	38745967	chr1:38745945-38745967	62	-	TCCCAGGTGAGAGTGAGGAAGA	6		CCTCAGGTGAAGGTGGGGAANG
chr2	26982615	26982637	chr2:26982615-26982637	62	+	AGGCAGGGGAAGGAGGGGAAGG	5		CCTCAGGTGAAGGTGGGGAANG
chr3	139394514	139394536	chr3:139394514-139394536	62	-	CGTGGGGTGAAGGTGGGGAAGG	3		CCTCAGGTGAAGGTGGGGAANG
chr3	150934256	150934278	chr3:150934256-150934278	62	-	TCTCAGTTGAAAGTAGAGAATG	5		CCTCAGGTGAAGGTGGGGAANG
chr7	118375340	118375363	chr7:118375340-118375363	62	-			CCTCAGGTAGGAGGTGGGAAAAG	CCTCAGGTGAAGGTGGGGAANG
chr7	120203352	120203373	chr7:120203352-120203373	62	-			CTTCAGG-GAAGGCGGGGAAGA	CCTCAGGTGAAGGTGGGGAANG
chr9	110874844	110874866	chr9:110874844-110874866	62	-	GAGCAGGTGATAGTGGGGAAGG	5		CCTCAGGTGAAGGTGGGGAANG
chr9	17894153	17894175	chr9:17894153-17894175	62	+	ATAGAGGAGAAGGTGGGGAAAA	6		CCTCAGGTGAAGGTGGGGAANG
chr1	158208534	158208556	chr1:158208534-158208556	61	-	ATCTAGGCGAAGGTGGGGCAAG	6	TCT-AGGCGAAGGTGGGGCAAG	CCTCAGGTGAAGGTGGGGAANG
chr12	80494867	80494888	chr12:80494867-80494888	60	+			TCTCAGG-GAAGGAGGGGAAAA	CCTCAGGTGAAGGTGGGGAANG
chr14	39268219	39268241	chr14:39268219-39268241	60	+	AAGGAGGTGAAGGAAGGGAAGG	6		CCTCAGGTGAAGGTGGGGAANG
chr14	39464501	39464523	chr14:39464501-39464523	60	-	ACTTAAGTGAAAGTAGGGAAGG	5		CCTCAGGTGAAGGTGGGGAANG
chr17	19296347	19296369	chr17:19296347-19296369	60	-	ATACAGGAGAATGTGGGGAAAA	6		CCTCAGGTGAAGGTGGGGAANG
chr17	30234050	30234072	chr17:30234050-30234072	60	+	CCTAAGGTGAAGGGAGGAAGGG	5	CCTAAGGTGAAGG-GAGGAAGG	CCTCAGGTGAAGGTGGGGAANG
chr18	75532712	75532734	chr18:75532712-75532734	60	+	ATTCAGATGAAGGAGGGGAGGC	6		CCTCAGGTGAAGGTGGGGAANG
chr1	104374102	104374124	chr1:104374102-104374124	60	-	ATAGAGGAGAAGGTGGGGAAAA	6		CCTCAGGTGAAGGTGGGGAANG
chr1	184227156	184227178	chr1:184227156-184227178	60	-	TCTAAGGTGAAGGAGAGGAAGG	4		CCTCAGGTGAAGGTGGGGAANG
chr1	188376473	188376495	chr1:188376473-188376495	60	+	GAGCAGGGGAAGGAGGGGAAGG	5		CCTCAGGTGAAGGTGGGGAANG
chr2	39133597	39133619	chr2:39133597-39133619	60	+	ATTAAGGTGAAGGTAGGGACTG	5		CCTCAGGTGAAGGTGGGGAANG
chr7	106734664	106734686	chr7:106734664-106734686	60	-	AAGTAGATGAAGGTGGGGTAGG	6		CCTCAGGTGAAGGTGGGGAANG
chr7	72615609	72615631	chr7:72615609-72615631	60	+	ATTCAGGAGAAGGAGGAGAAGA	6		CCTCAGGTGAAGGTGGGGAANG
chr8	126747470	126747492	chr8:126747470-126747492	60	+	GCATGGGTGAAGGTGGAGAATA	6		CCTCAGGTGAAGGTGGGGAANG
chr9	28642825	28642847	chr9:28642825-28642847	60	-	TGTCAAGTGAAAGTGGGGAAAC	5		CCTCAGGTGAAGGTGGGGAANG
chr9	59607764	59607786	chr9:59607764-59607786	60	+	CCTCAGGTACAGGTGGAGATGT	5	CCTCAGGTACAGGTGGAGA-TG	CCTCAGGTGAAGGTGGGGAANG
chrX	123106518	123106540	chrX:123106518-123106540	60	-	ATACAGGAGAAAGTGGGGAAAA	6		CCTCAGGTGAAGGTGGGGAANG
chr10	40452149	40452171	chr10:40452149-40452171	58	-	ACTGAGGTGAGGGTGGGGACAG	4		CCTCAGGTGAAGGTGGGGAANG
chr11	65022721	65022743	chr11:65022721-65022743	58	-	TTACAGTGGAAGGTAGGGAAGG	6		CCTCAGGTGAAGGTGGGGAANG
chr11	96332551	96332573	chr11:96332551-96332573	58	+	CTGCAGGGGAAGTTGGGGAAGG	4		CCTCAGGTGAAGGTGGGGAANG
chr17	5290380	5290402	chr17:5290380-5290402	58	+	GGTCAGGTGGAGGTGGGGTATG	4		CCTCAGGTGAAGGTGGGGAANG
chr17	6019415	6019437	chr17:6019415-6019437	58	+	TCTCAGGTGAAGGAGAGGAATG	3		CCTCAGGTGAAGGTGGGGAANG
chr1	175479431	175479453	chr1:175479431-175479453	58	+	GCAAAGGTGAAAGCGGGGAAAG	5		CCTCAGGTGAAGGTGGGGAANG
chr1	77752333	77752355	chr1:77752333-77752355	58	-	CCTCAGGTAGAGGTGAGTAAAG	4		CCTCAGGTGAAGGTGGGGAANG
chr2	146636769	146636791	chr2:146636769-146636791	58	+	TAGAAGATGAAGGTGGGGAATG	5		CCTCAGGTGAAGGTGGGGAANG
chr3	43174412	43174434	chr3:43174412-43174434	58	-	ATTAAGGAGAAAGTGGGGAAAA	6		CCTCAGGTGAAGGTGGGGAANG
chr3	84198427	84198449	chr3:84198427-84198449	58	+	TGGGAGGTGAAGGTGGGGAATT	5		CCTCAGGTGAAGGTGGGGAANG
chr4	147951190	147951212	chr4:147951190-147951212	58	+	TATGGGGTGAAGGTAGGGATGG	6		CCTCAGGTGAAGGTGGGGAANG
chr8	33028254	33028276	chr8:33028254-33028276	58	-	GCTTAAGTGTAGGTGGGGAATA	5		CCTCAGGTGAAGGTGGGGAANG
chr8	4988084	4988106	chr8:4988084-4988106	58	-	GATTAGATGAAGGTGGGCAAAG	5		CCTCAGGTGAAGGTGGGGAANG
chr8	96635383	96635405	chr8:96635383-96635405	58	-	CCTCAGGCAGTGGTGGGGAAGA	5		CCTCAGGTGAAGGTGGGGAANG
chrX	36917909	36917931	chrX:36917909-36917931	58	+	CCCCAAGTGAAGGTTGGGAAGG	3		CCTCAGGTGAAGGTGGGGAANG
chr11	37336307	37336329	chr11:37336307-37336329	56	+	ATAGAGGAGAAGGTGGGGAAGA	6		CCTCAGGTGAAGGTGGGGAANG
chr11	40141999	40142021	chr11:40141999-40142021	56	+	GATCAGGGGAAGGGGGGAAGGG	6	GATCAGGGGAAGG-GGGGAAGG	CCTCAGGTGAAGGTGGGGAANG
chr12	101490831	101490853	chr12:101490831-101490853	56	-	ATAGAGGAGAAGGTGGGGAAAA	6		CCTCAGGTGAAGGTGGGGAANG
chr15	26689126	26689148	chr15:26689126-26689148	56	-	GGTCAGGTGAGGGTGGGGATGA	5	GGTCAGGTGAGGGTGGGGA-TG	CCTCAGGTGAAGGTGGGGAANG
chr15	35876114	35876136	chr15:35876114-35876136	56	-	ACGAAGATGAAGGTGGTGAAGA	6		CCTCAGGTGAAGGTGGGGAANG
chr16	8093702	8093724	chr16:8093702-8093724	56	-	GATCAAGTGAGGGTGGGGAAGC	5		CCTCAGGTGAAGGTGGGGAANG
chr17	24701246	24701268	chr17:24701246-24701268	56	-	CCCCAGGAGGAGGTGGGGTAGG	4		CCTCAGGTGAAGGTGGGGAANG
chr1	69398453	69398475	chr1:69398453-69398475	56	-	ACTTGGGAGAAGGTGGGGAAGA	5		CCTCAGGTGAAGGTGGGGAANG
chr2	142093552	142093574	chr2:142093552-142093574	56	+	TCTCAGAGGAAGATGGGGGAAG	5		CCTCAGGTGAAGGTGGGGAANG
chr2	32608213	32608235	chr2:32608213-32608235	56	+	GCTCAGGCAAAGGTGGGAAAGT	5	GCTCAGGCAAAGGTGGG-AAAG	CCTCAGGTGAAGGTGGGGAANG
chr4	102083170	102083192	chr4:102083170-102083192	56	+	TTACAGGTTAAGGTGGGGAGAG	5		CCTCAGGTGAAGGTGGGGAANG
chr4	15987981	15988003	chr4:15987981-15988003	56	-	ACTCAGGATTGGGTGGGGAAAG	5		CCTCAGGTGAAGGTGGGGAANG
chr4	72639069	72639091	chr4:72639069-72639091	56	-	ACAAAGGAGAAAGTGGGGAAGA	6		CCTCAGGTGAAGGTGGGGAANG
chr4	75247525	75247547	chr4:75247525-75247547	56	-	ATAGAGGAGAAGGTGGGGAAAA	6		CCTCAGGTGAAGGTGGGGAANG
chr5	112103203	112103225	chr5:112103203-112103225	56	+	ACTCAGGTGAGGGGGGAGAAGG	4		CCTCAGGTGAAGGTGGGGAANG
chr5	45529179	45529201	chr5:45529179-45529201	56	-	ACCAAGATGAAAGTGGGGAAGC	6		CCTCAGGTGAAGGTGGGGAANG
chr6	139267566	139267588	chr6:139267566-139267588	56	-	CAACAGATGAAGCTGGGGAACA	5		CCTCAGGTGAAGGTGGGGAANG
chr6	38916128	38916149	chr6:38916128-38916149	56	+			CCTCAGG-GTAGGAGGGGAAGG	CCTCAGGTGAAGGTGGGGAANG
chr6	74042346	74042368	chr6:74042346-74042368	56	+	GGGGAGGTGGAGGTGGGGAAGG	5		CCTCAGGTGAAGGTGGGGAANG
chr7	124411088	124411110	chr7:124411088-124411110	56	-	ATAGAGGAGAAAGTGGGGAAGG	6		CCTCAGGTGAAGGTGGGGAANG
chr7	50364075	50364097	chr7:50364075-50364097	56	-	TTTGAAGTGAAGGTGGGGAAGT	5		CCTCAGGTGAAGGTGGGGAANG
chr8	4247678	4247700	chr8:4247678-4247700	56	-	ACTTGGGAGAAGGTGGGGAAGT	5		CCTCAGGTGAAGGTGGGGAANG
chr10	83243665	83243687	chr10:83243665-83243687	54	+	CCTCAGGGAAAGGTGGGAAATT	4		CCTCAGGTGAAGGTGGGGAANG
chr11	92614829	92614851	chr11:92614829-92614851	54	-	ATGCAGGGGAAGATGGGGAAGG	5		CCTCAGGTGAAGGTGGGGAANG
chr12	44654595	44654617	chr12:44654595-44654617	54	+	TATCAGGAGAAAGTGGAGAAAA	6		CCTCAGGTGAAGGTGGGGAANG
chr13	112412496	112412518	chr13:112412496-112412518	54	-	ACTCAGGTAAAGGTGGGAAGTG	4		CCTCAGGTGAAGGTGGGGAANG
chr13	91719196	91719218	chr13:91719196-91719218	54	+	AGAAGGGTGAGGGTGGGGAATG	6		CCTCAGGTGAAGGTGGGGAANG
chr1	192523270	192523292	chr1:192523270-192523292	54	+	GATAAGATGAAGGAGGGGAATG	5		CCTCAGGTGAAGGTGGGGAANG
chr1	71099955	71099977	chr1:71099955-71099977	54	-	TTCAAGGTGAAGCTGGTGAACG	6	CTTCAAGGTGAAGCTGGTGAACG	CCTCAGGTGAAGGTGGGGAANG
chr1	86772668	86772690	chr1:86772668-86772690	54	+	GCTCAGGTGAATGAGGGGATAG	4		CCTCAGGTGAAGGTGGGGAANG
chr7	75293020	75293042	chr7:75293020-75293042	54	-	CCACAGGGGAAGATGGGTAATA	5		CCTCAGGTGAAGGTGGGGAANG
chrX	157498724	157498746	chrX:157498724-157498746	54	-	TTTCAGATGAAAGTGAGGAAAG	5		CCTCAGGTGAAGGTGGGGAANG
chr12	101023239	101023261	chr12:101023239-101023261	52	+	CCTCAGGTGAGACTGGGAAAAG	4		CCTCAGGTGAAGGTGGGGAANG
chr12	40332278	40332300	chr12:40332278-40332300	52	-	ACACAGGTAAAGGTGGGAGGTG	6		CCTCAGGTGAAGGTGGGGAANG
chr13	98660998	98661020	chr13:98660998-98661020	52	-	CCCCAGGTTAAGGCAGGGAAGA	5		CCTCAGGTGAAGGTGGGGAANG
chr14	12543643	12543665	chr14:12543643-12543665	52	-	AAGCAGAAGAAGGTGGGGAAGG	5		CCTCAGGTGAAGGTGGGGAANG
chr19	3337225	3337248	chr19:3337225-3337248	52	+			CCTCAGGTGCCAGCTGGGGAATG	CCTCAGGTGAAGGTGGGGAANG
chr19	58869365	58869387	chr19:58869365-58869387	52	-	GTATAGGAGAAGATGGGGAATG	6		CCTCAGGTGAAGGTGGGGAANG
chr19	9473883	9473905	chr19:9473883-9473905	52	+	ACTGAGGAGAAAGTAGGGAAAA	6		CCTCAGGTGAAGGTGGGGAANG
chr1	147118662	147118684	chr1:147118662-147118684	52	-	AGGAAGGTGAAGGTGGATAAAG	6		CCTCAGGTGAAGGTGGGGAANG
chr2	124375322	124375344	chr2:124375322-124375344	52	-	AGTGGGGTGAAGGTGGGGAAGT	5		CCTCAGGTGAAGGTGGGGAANG
chr2	137263304	137263326	chr2:137263304-137263326	52	+	ATAAAGGTGAAGGTGAAGAAAG	6		CCTCAGGTGAAGGTGGGGAANG
chr2	146920243	146920265	chr2:146920243-146920265	52	-	TTGCAAGTGAAGATGGGAAAAG	6		CCTCAGGTGAAGGTGGGGAANG
chr3	52186453	52186475	chr3:52186453-52186475	52	+	TCACAGGTGAAGGTGGGAGGTG	5		CCTCAGGTGAAGGTGGGGAANG
chr3	80360794	80360816	chr3:80360794-80360816	52	-	ATAGAGGAGAAGGTGGGGAAAA	6		CCTCAGGTGAAGGTGGGGAANG
chr3	93042245	93042267	chr3:93042245-93042267	52	-	ATAGAGGAGAAGGTGGGGAAGA	6		CCTCAGGTGAAGGTGGGGAANG
chr6	83998997	83999019	chr6:83998997-83999019	52	+	GCTCAGGTAAAGGTGGAAAGGA	6	GCTCAGGTAAAGGTGGA-AAGG	CCTCAGGTGAAGGTGGGGAANG
chr6	97071369	97071391	chr6:97071369-97071391	52	-	CTAAAGGTGAAGGTGGGAGATG	5		CCTCAGGTGAAGGTGGGGAANG
chr8	27157957	27157979	chr8:27157957-27157979	52	+	ACACAGGTAAAGGTGGGAAGTG	5		CCTCAGGTGAAGGTGGGGAANG
chr8	72889148	72889170	chr8:72889148-72889170	52	+	ACAGAGGAGAAAGTGGGGGAAG	6		CCTCAGGTGAAGGTGGGGAANG
chr8	73312677	73312699	chr8:73312677-73312699	52	+	GCACAGGAGAAGATGGGGAAGA	5		CCTCAGGTGAAGGTGGGGAANG
chr8	90604299	90604321	chr8:90604299-90604321	52	+	GCTCAAGTGTGGGTGGGGAAGG	4		CCTCAGGTGAAGGTGGGGAANG
chr9	57224542	57224564	chr9:57224542-57224564	52	+	CCTCAGGGGAAGCTGAGAAATG	4		CCTCAGGTGAAGGTGGGGAANG
chrX	151937009	151937031	chrX:151937009-151937031	52	+	GATAAAGTGAAGGTAGGGAAAG	5		CCTCAGGTGAAGGTGGGGAANG
chr11	88434725	88434747	chr11:88434725-88434747	51	+	TCTCAGGTTAAGATGGAGAAGA	5		CCTCAGGTGAAGGTGGGGAANG
chr14	121001169	121001191	chr14:121001169-121001191	51	+	TCTCAGGAGAAGAGGGGGAAGG	4		CCTCAGGTGAAGGTGGGGAANG
chr11	120786922	120786944	chr11:120786922-120786944	50	+	GCTCAGGGTAAGGTGGGGACAG	4		CCTCAGGTGAAGGTGGGGAANG
chr11	6536200	6536222	chr11:6536200-6536222	50	-	GACTAGATGAGGGTGGGGAAGG	6	ACT-AGATGAGGGTGGGGAAGG	CCTCAGGTGAAGGTGGGGAANG
chr12	104690191	104690214	chr12:104690191-104690214	50	+			CCTCAGGAGATGTGTGGGGAACG	CCTCAGGTGAAGGTGGGGAANG
chr13	7042378	7042400	chr13:7042378-7042400	50	-	ATAGAGGAGAAGGTGGGGAAAA	6		CCTCAGGTGAAGGTGGGGAANG
chr15	67676032	67676054	chr15:67676032-67676054	50	-	ATAGAAGTGAAAGTGGGGAATG	6		CCTCAGGTGAAGGTGGGGAANG
chr17	67520264	67520286	chr17:67520264-67520286	50	+	ACGGTGGTGAAGGTGGTGAAGA	6		CCTCAGGTGAAGGTGGGGAANG
chr1	101274608	101274629	chr1:101274608-101274629	50	-			GATCAGGAGAAGG-GGGGAAGG	CCTCAGGTGAAGGTGGGGAANG
chr2	142501976	142501998	chr2:142501976-142501998	50	-	ACACAGGAGAAGAAGGGGAAGG	5		CCTCAGGTGAAGGTGGGGAANG
chr2	151734358	151734380	chr2:151734358-151734380	50	+	TAACAGGGGAAGGTGGGCAAGG	5		CCTCAGGTGAAGGTGGGGAANG
chr3	52378683	52378704	chr3:52378683-52378704	50	-			TCTCAG-TGAAGGGGGGGAAAG	CCTCAGGTGAAGGTGGGGAANG
chr3	64320707	64320729	chr3:64320707-64320729	50	-	ACAAAGGAGAAAGTGGGGAAAA	6		CCTCAGGTGAAGGTGGGGAANG
chr5	44071332	44071354	chr5:44071332-44071354	50	+	TCTCAGGCATGGGTGGGGAAGG	5		CCTCAGGTGAAGGTGGGGAANG
chr5	59642251	59642272	chr5:59642251-59642272	50	-			CCTCAT-TGAAGTTGGGGAAGG	CCTCAGGTGAAGGTGGGGAANG
chr7	104611113	104611135	chr7:104611113-104611135	50	+	ATAGAGGAGAAGGTGGGGAAAA	6		CCTCAGGTGAAGGTGGGGAANG
chr7	84657508	84657531	chr7:84657508-84657531	50	-			ACTGTGGTGAAGTGTGGGGAAGG	CCTCAGGTGAAGGTGGGGAANG
chr8	105031093	105031115	chr8:105031093-105031115	50	-	ATAGAGGAGAAAGTGGGGAAAG	6		CCTCAGGTGAAGGTGGGGAANG
chr9	99322025	99322047	chr9:99322025-99322047	50	-	CCTCAGGTGGAGGAGGAGAAGG	3		CCTCAGGTGAAGGTGGGGAANG
chrX	61350768	61350790	chrX:61350768-61350790	50	+	ATAGAGGAGAAGGTGGGGAAAA	6		CCTCAGGTGAAGGTGGGGAANG
chr10	123234761	123234783	chr10:123234761-123234783	48	-	GAGTGGGTGAAGGTGGGGGAAG	6		CCTCAGGTGAAGGTGGGGAANG
chr10	48429910	48429932	chr10:48429910-48429932	48	+	ATTCAGGAGAAAGTAGGGAAAA	6		CCTCAGGTGAAGGTGGGGAANG
chr11	96903017	96903039	chr11:96903017-96903039	48	-	CCACAGGGGAAGGTGGGAATGA	5	CCACAGGGGAAGGTGGG-AATG	CCTCAGGTGAAGGTGGGGAANG
chr15	28554323	28554345	chr15:28554323-28554345	48	+	ACAGAGGAGAAAGTGGGGAAGA	6		CCTCAGGTGAAGGTGGGGAANG
chr15	50346159	50346181	chr15:50346159-50346181	48	-	TGTCAGGTGAGGTGGGGAAATG	6	TGTCAGGTGA-GGTGGGGAAAT	CCTCAGGTGAAGGTGGGGAANG
chr15	61684242	61684264	chr15:61684242-61684264	48	+	GGTCAAGTGAGGGTGAGGAAAA	6		CCTCAGGTGAAGGTGGGGAANG
chr15	86085830	86085852	chr15:86085830-86085852	48	-	TCTCAGAAGAAGGTGGAGAGGG	5		CCTCAGGTGAAGGTGGGGAANG
chr16	44664622	44664645	chr16:44664622-44664645	48	-			TCTCAGGTTTAGGGTGGGGAATG	CCTCAGGTGAAGGTGGGGAANG
chr17	68832054	68832076	chr17:68832054-68832076	48	-	TGGCAGGTGCAGATGGGGAAGG	5		CCTCAGGTGAAGGTGGGGAANG
chr1	166152255	166152277	chr1:166152255-166152277	48	-	CCAGAGGTGAAGGGAGGGAAAA	5		CCTCAGGTGAAGGTGGGGAANG
chr1	57346602	57346624	chr1:57346602-57346624	48	+	AGTCAGGTAAAGGAGGGGAGGG	5		CCTCAGGTGAAGGTGGGGAANG
chr1	97477147	97477169	chr1:97477147-97477169	48	+	GCCCAGGGGAAGGAGGGGGAAG	5	CC-CAGGGGAAGGAGGGGGAAG	CCTCAGGTGAAGGTGGGGAANG
chr3	128436129	128436151	chr3:128436129-128436151	48	-	GAGCAGGGGAAGGTGGGGAGAG	5		CCTCAGGTGAAGGTGGGGAANG
chr4	115922569	115922591	chr4:115922569-115922591	48	+	CCTAAGGCTAAGGTGGAGGAAG	5		CCTCAGGTGAAGGTGGGGAANG
chr4	15788324	15788346	chr4:15788324-15788346	48	+	ACTCAGGCTAAGCTGGGGAAAT	5		CCTCAGGTGAAGGTGGGGAANG
chr6	68167188	68167210	chr6:68167188-68167210	48	-	ATAGAGGAGAAGGTGGGGAAAA	6		CCTCAGGTGAAGGTGGGGAANG
chr6	90275146	90275167	chr6:90275146-90275167	48	+			TCTGAGGTGAAG-TGGGGAAGG	CCTCAGGTGAAGGTGGGGAANG
chr7	12975186	12975208	chr7:12975186-12975208	48	+	CTACAGGTGAAGATGGGGAGGG	4		CCTCAGGTGAAGGTGGGGAANG
chr7	79482347	79482369	chr7:79482347-79482369	48	-	CCTCAGGCAAAGGTGGAAAAGA	5	CCTCAGGCAAAGGTGGA-AAAG	CCTCAGGTGAAGGTGGGGAANG
chrX	152212823	152212845	chrX:152212823-152212845	48	+	TCTCAGGAGAGGTGGGGGAAGA	6	TCTCAGGAGA-GGTGGGGGAAG	CCTCAGGTGAAGGTGGGGAANG
chrX	168629530	168629552	chrX:168629530-168629552	48	+	ATAGAGGAGAAGGTGGGGAAAA	6		CCTCAGGTGAAGGTGGGGAANG
chr10	34337361	34337383	chr10:34337361-34337383	46	+	ACAGAGGAGAAAGTGGGGAAGA	6		CCTCAGGTGAAGGTGGGGAANG
chr10	4383235	4383257	chr10:4383235-4383257	46	-	AGGCAGGTGAAGGTGGTAAGGG	6		CCTCAGGTGAAGGTGGGGAANG
chr10	61122692	61122714	chr10:61122692-61122714	46	+	CTAAAGGTGTAGGTGGGAAAGA	6		CCTCAGGTGAAGGTGGGGAANG
chr10	69022343	69022365	chr10:69022343-69022365	46	-	TCTCAGGGGAAGGAGGGGACTG	4		CCTCAGGTGAAGGTGGGGAANG
chr10	88420874	88420896	chr10:88420874-88420896	46	-	CCTCAGGGGAAGGAGGAAATGC	6	CCTCAGGGGAAGGAGGA-AATG	CCTCAGGTGAAGGTGGGGAANG
chr12	16719816	16719838	chr12:16719816-16719838	46	+	CTTCAGGGTAGGGTGGGGAATG	4		CCTCAGGTGAAGGTGGGGAANG
chr13	104638400	104638422	chr13:104638400-104638422	46	+	ACAGAGGAGAAAGTGGGGAAGA	6		CCTCAGGTGAAGGTGGGGAANG
chr13	29143924	29143946	chr13:29143924-29143946	46	+	CTGTAAGTGAAAGTGGGGAATA	6		CCTCAGGTGAAGGTGGGGAANG
chr13	88611835	88611857	chr13:88611835-88611857	46	+	ATGCAGAAGAAGGTGGTGAAAG	6		CCTCAGGTGAAGGTGGGGAANG
chr14	118559182	118559204	chr14:118559182-118559204	46	-	AGTAAGGTGAAGGGTGAGAAAG	6		CCTCAGGTGAAGGTGGGGAANG
chr15	34158746	34158768	chr15:34158746-34158768	46	+	ACACAGGTAAAGGTGGGAGGTG	6		CCTCAGGTGAAGGTGGGGAANG
chr15	75958673	75958695	chr15:75958673-75958695	46	-	AAGAAGGTGAAGGAGGAGAAGG	6		CCTCAGGTGAAGGTGGGGAANG
chr15	83995313	83995335	chr15:83995313-83995335	46	+	CCACAGTGGAAGGTGAGGAAAG	4		CCTCAGGTGAAGGTGGGGAANG
chr16	8455057	8455079	chr16:8455057-8455079	46	+	CCCTCGGGGAAGCTGGGGAAAG	5	CCTCGGG-GAAGCTGGGGAAAG	CCTCAGGTGAAGGTGGGGAANG
chr17	39713905	39713927	chr17:39713905-39713927	46	+	ATACAGGAGAAAGTGGGGAAAA	6		CCTCAGGTGAAGGTGGGGAANG
chr18	38196029	38196051	chr18:38196029-38196051	46	+	AAGGAGGTGAAGGAAGGGAAGG	6		CCTCAGGTGAAGGTGGGGAANG
chr18	79372292	79372314	chr18:79372292-79372314	46	+	GTTAAGGTGAAGGAGAGGAAAG	5		CCTCAGGTGAAGGTGGGGAANG
chr1	12100784	12100806	chr1:12100784-12100806	46	+	ATTGAGGAGAAAGTGGGGAAAA	6		CCTCAGGTGAAGGTGGGGAANG
chr1	35266723	35266745	chr1:35266723-35266745	46	+	ACTAGAGTGAAGGAGGGGAATG	5		CCTCAGGTGAAGGTGGGGAANG
chr2	10460765	10460787	chr2:10460765-10460787	46	+	TGACAGGTGATGGAGGGGAACA	6		CCTCAGGTGAAGGTGGGGAANG
chr2	117622154	117622176	chr2:117622154-117622176	46	+	ACTCAGGCAAGGGTGGGGTAGG	5		CCTCAGGTGAAGGTGGGGAANG
chr2	170356671	170356693	chr2:170356671-170356693	46	+	TTTCAGAAGAAGGAGGGGAAGA	6		CCTCAGGTGAAGGTGGGGAANG
chr2	37748532	37748554	chr2:37748532-37748554	46	+	AGTCAGATGAAGGTGGGAAGGG	5	AGTCAGATGAAGGTGGG-AAGG	CCTCAGGTGAAGGTGGGGAANG
chr3	43478817	43478839	chr3:43478817-43478839	46	+	ACAGAGGAGAAGGTGGGGAAAA	5		CCTCAGGTGAAGGTGGGGAANG
chr3	83705749	83705771	chr3:83705749-83705771	46	+	ACCCAGGTGAAGGTGGAAGGAG	6		CCTCAGGTGAAGGTGGGGAANG
chr4	100800915	100800937	chr4:100800915-100800937	46	+	TTGGAGGCGAAGGTAGGGAAGG	6		CCTCAGGTGAAGGTGGGGAANG
chr4	7857560	7857582	chr4:7857560-7857582	46	-	CATCAGGTTTAGGTGGGGAAAA	4		CCTCAGGTGAAGGTGGGGAANG
chr4	96907317	96907339	chr4:96907317-96907339	46	+	TTTAAGGTGAAGGAAGGGAAGG	5		CCTCAGGTGAAGGTGGGGAANG
chr5	135974743	135974765	chr5:135974743-135974765	46	+	AAAGAGGTGAAGGTGGGGGAGG	5		CCTCAGGTGAAGGTGGGGAANG
chr5	54702838	54702860	chr5:54702838-54702860	46	-	ATAGAGGAGAAGGTGGGGAAAA	6		CCTCAGGTGAAGGTGGGGAANG
chr5	56867878	56867900	chr5:56867878-56867900	46	-	TTGCAGGTGTGGGTGGGGAAAG	5		CCTCAGGTGAAGGTGGGGAANG
chr5	73197023	73197045	chr5:73197023-73197045	46	-	GAGAAGGTGAGGGTGGGAAAGG	6		CCTCAGGTGAAGGTGGGGAANG
chr6	32456362	32456383	chr6:32456362-32456383	46	-			TCTCGGGTGGAGG-GGGGAATG	CCTCAGGTGAAGGTGGGGAANG
chr6	66726636	66726658	chr6:66726636-66726658	46	-	ACAGAGGAGAAAGTGGGGAAGA	6		CCTCAGGTGAAGGTGGGGAANG
chr6	67983843	67983865	chr6:67983843-67983865	46	+	AGTCAGGTGATGGTGGGAGAAT	6	AGTCAGGTGATGGTGGGAGAATG	CCTCAGGTGAAGGTGGGGAANG
chr6	88242099	88242121	chr6:88242099-88242121	46	+	GCTCAGGTGTTAGTGGGGGAGT	6		CCTCAGGTGAAGGTGGGGAANG
chr7	96018132	96018153	chr7:96018132-96018153	46	-			ACTCAGGTACAG-TGGGGAAGG	CCTCAGGTGAAGGTGGGGAANG
chr8	119636099	119636121	chr8:119636099-119636121	46	+	GTGTAGGTGTAGGTGGGGAGAG	6		CCTCAGGTGAAGGTGGGGAANG
chr9	66097450	66097472	chr9:66097450-66097472	46	-	ACAAAGGTGAAGGTTGGGAAGG	4		CCTCAGGTGAAGGTGGGGAANG
chr9	72489375	72489397	chr9:72489375-72489397	46	+	CCTCAGGTGATGAGGTGGAGAA	6		CCTCAGGTGAAGGTGGGGAANG
chrX	66977330	66977352	chrX:66977330-66977352	46	-	GATCAGGGGAAGTGGGGAAAGG	6	GATCAGGGGAAG-TGGGGAAAG	CCTCAGGTGAAGGTGGGGAANG
chr11	4221308	4221330	chr11:4221308-4221330	45	+	CCTCAGGGAAGGTGGGGGAGGG	6	CCTCAGG-GAAGGTGGGGGAGG	CCTCAGGTGAAGGTGGGGAANG
chr10	17150148	17150170	chr10:17150148-17150170	44	-	ACAGAGGAGAAAGTGGGGAAGA	6		CCTCAGGTGAAGGTGGGGAANG
chr11	28724246	28724268	chr11:28724246-28724268	44	+	ACTGAGGAGAAAGTGGGGAAAA	5		CCTCAGGTGAAGGTGGGGAANG
chr13	92095037	92095059	chr13:92095037-92095059	44	+	ATTCAGGGGAAAGGGGGAAAGG	6		CCTCAGGTGAAGGTGGGGAANG
chr14	84320175	84320197	chr14:84320175-84320197	44	-	GATCAGATGTAGGTGGAGAAAG	5		CCTCAGGTGAAGGTGGGGAANG
chr15	86554524	86554546	chr15:86554524-86554546	44	-	TTCCAGATGAAGGTGGGGGGGG	6		CCTCAGGTGAAGGTGGGGAANG
chr16	19623426	19623448	chr16:19623426-19623448	44	-	AAGCAGGTAAAGTTGGGGAAGG	5		CCTCAGGTGAAGGTGGGGAANG
chr16	34617517	34617539	chr16:34617517-34617539	44	+	ATAGAGGAGAAGGTGGGGAAAA	6		CCTCAGGTGAAGGTGGGGAANG
chr16	40395546	40395568	chr16:40395546-40395568	44	-	CCTCAGGTGAAGATGGGGAAGT	2		CCTCAGGTGAAGGTGGGGAANG
chr18	7347889	7347911	chr18:7347889-7347911	44	-	TCTTAGTAGAAGGTGGGGATGT	6		CCTCAGGTGAAGGTGGGGAANG
chr1	23400731	23400753	chr1:23400731-23400753	44	-	TCTCAGGTGAAGGTGGGAGGTG	4		CCTCAGGTGAAGGTGGGGAANG
chr1	26145330	26145352	chr1:26145330-26145352	44	+	ATTCATGTGAAGGTGGGCAATG	4		CCTCAGGTGAAGGTGGGGAANG
chr3	74076016	74076038	chr3:74076016-74076038	44	+	TGGCAGGTGGGGGTGGGGAAGG	5		CCTCAGGTGAAGGTGGGGAANG
chr4	132132727	132132749	chr4:132132727-132132749	44	+	ACCCAGGTAAAGGTGGAAAGAG	6		CCTCAGGTGAAGGTGGGGAANG
chr4	141848126	141848148	chr4:141848126-141848148	44	+	TCACAGGTAAAGGTGGGAGGTG	6		CCTCAGGTGAAGGTGGGGAANG
chr6	125926692	125926714	chr6:125926692-125926714	44	-	TATCAGATGGAAGTGGGGAAAG	5		CCTCAGGTGAAGGTGGGGAANG
chr6	37680329	37680350	chr6:37680329-37680350	44	-			CCTAAGGAGAAG-TGGGGAAGG	CCTCAGGTGAAGGTGGGGAANG
chr6	58312397	58312419	chr6:58312397-58312419	44	-	ATACAGGAGAAAGTGGGGAAAA	6		CCTCAGGTGAAGGTGGGGAANG
chr6	77675608	77675630	chr6:77675608-77675630	44	+	CTGCAGATGAGAGTGGGGAAAG	5		CCTCAGGTGAAGGTGGGGAANG
chr7	6578316	6578338	chr7:6578316-6578338	44	-	TCACAGGTAAGGGTGGGAAATG	5		CCTCAGGTGAAGGTGGGGAANG
chr8	12496374	12496396	chr8:12496374-12496396	44	-	CAGAAGGTGAAGGAAGGGAAAG	5		CCTCAGGTGAAGGTGGGGAANG
chr8	44169398	44169420	chr8:44169398-44169420	44	-	ATAGAGGAGAAGGTGGGGAAAA	6		CCTCAGGTGAAGGTGGGGAANG
chr9	59548508	59548530	chr9:59548508-59548530	44	+	GAATAGGTGGAGGTGGGGAGGG	6		CCTCAGGTGAAGGTGGGGAANG
chrX	110102818	110102840	chrX:110102818-110102840	44	+	AATAAGGAGAAAGTGGGGAAAA	6		CCTCAGGTGAAGGTGGGGAANG
chrX	120514590	120514612	chrX:120514590-120514612	44	+	GAGCAGGAGAAGGTGGGAAAGG	5		CCTCAGGTGAAGGTGGGGAANG
chrX	127733901	127733923	chrX:127733901-127733923	44	+	ACACAGGAGAATGTGGGGAAAA	5		CCTCAGGTGAAGGTGGGGAANG
chrX	41116873	41116895	chrX:41116873-41116895	44	-	TATGAGGTGAAGCTGGGGATAG	5		CCTCAGGTGAAGGTGGGGAANG
chr10	123226589	123226611	chr10:123226589-123226611	42	-	ACACAGGTAAAGGTGGGAGGTG	6		CCTCAGGTGAAGGTGGGGAANG
chr11	48524797	48524818	chr11:48524797-48524818	42	-			CCTCAGAT-AAGGTGGAGAAGA	CCTCAGGTGAAGGTGGGGAANG
chr12	16707306	16707328	chr12:16707306-16707328	42	-	CCTCTGGTGGAGGTGAGGAAGG	3		CCTCAGGTGAAGGTGGGGAANG
chr13	29738126	29738148	chr13:29738126-29738148	42	-	ACTGAGGTGAGGGTGGGGTAAG	4		CCTCAGGTGAAGGTGGGGAANG
chr13	55985377	55985399	chr13:55985377-55985399	42	+	ACAGAGGTGAAGATGGAGAAGA	6		CCTCAGGTGAAGGTGGGGAANG
chr15	36404159	36404181	chr15:36404159-36404181	42	+	TCTCAGCTTAAAGTGGGGAAGA	5		CCTCAGGTGAAGGTGGGGAANG
chr15	80949936	80949958	chr15:80949936-80949958	42	+	TGACTGGTGAAGTTGGGGAAGT	6		CCTCAGGTGAAGGTGGGGAANG
chr16	53586995	53587017	chr16:53586995-53587017	42	+	GAGCAGGGGAAGGTGGGGAGAG	5		CCTCAGGTGAAGGTGGGGAANG
chr18	52533536	52533558	chr18:52533536-52533558	42	-	ACTTAGGTGAAGTGGGGAAAGA	6	ACTTAGGTGAAG-TGGGGAAAG	CCTCAGGTGAAGGTGGGGAANG
chr19	21236546	21236568	chr19:21236546-21236568	42	-	GCCTAGGTGTAGGTGGGGAGGG	5	CCT-AGGTGTAGGTGGGGAGGG	CCTCAGGTGAAGGTGGGGAANG
chr19	42440848	42440870	chr19:42440848-42440870	42	+	GGTCAGTTGAGGGTAGGGAACG	5		CCTCAGGTGAAGGTGGGGAANG
chr2	47560501	47560523	chr2:47560501-47560523	42	+	ACAGAGGTGAAGGATGGGAAAT	6		CCTCAGGTGAAGGTGGGGAANG
chr3	106645712	106645734	chr3:106645712-106645734	42	-	ATAGAGGAGAAGGTGGGGAAAA	6		CCTCAGGTGAAGGTGGGGAANG
chr4	25035144	25035166	chr4:25035144-25035166	42	-	CCTCTGGTGAAGGTGGAGAAAA	3		CCTCAGGTGAAGGTGGGGAANG
chr5	122113308	122113330	chr5:122113308-122113330	42	-	CCTGAGGAGAAGGTGGGGACAG	3		CCTCAGGTGAAGGTGGGGAANG
chr5	142446497	142446519	chr5:142446497-142446519	42	-	GCATAGGTGGAGGTGGGGTAGG	5	CAT-AGGTGGAGGTGGGGTAGG	CCTCAGGTGAAGGTGGGGAANG
chr6	22480805	22480827	chr6:22480805-22480827	42	+	ATAGAGGAGAAAGTGGGGAAGG	6		CCTCAGGTGAAGGTGGGGAANG
chr6	50462030	50462051	chr6:50462030-50462051	42	-			GGACAGGTGAAGG-GGGGAAGG	CCTCAGGTGAAGGTGGGGAANG
chr6	67266778	67266799	chr6:67266778-67266799	42	-			GCTC-GCTGAAGGTGGGGAAGC	CCTCAGGTGAAGGTGGGGAANG
chr7	120277013	120277035	chr7:120277013-120277035	42	-	GAAGAGGTGAAGGAGGAGAAGG	6		CCTCAGGTGAAGGTGGGGAANG
chr8	10627142	10627164	chr8:10627142-10627164	42	+	ACACAGGTAAAGGTGGGAGGTG	6		CCTCAGGTGAAGGTGGGGAANG
chr8	15744709	15744731	chr8:15744709-15744731	42	+	GTTCAGGTGACAGTGGGAAGGG	6		CCTCAGGTGAAGGTGGGGAANG
chr8	54749745	54749766	chr8:54749745-54749766	42	-			TATCAGGTGGAG-TGGGGAAGG	CCTCAGGTGAAGGTGGGGAANG
chr8	74908955	74908977	chr8:74908955-74908977	42	+	TCTACAGTGAAGGTGGGGAAGA	5	CTACAG-TGAAGGTGGGGAAGA	CCTCAGGTGAAGGTGGGGAANG
chr8	93668739	93668761	chr8:93668739-93668761	42	-	TGATAGGTGGAGGTGGAGAATG	6		CCTCAGGTGAAGGTGGGGAANG
chr8	95503889	95503911	chr8:95503889-95503911	42	+	TCACAGGTAAAGGTGGGAGGTG	6		CCTCAGGTGAAGGTGGGGAANG
chr9	48928392	48928414	chr9:48928392-48928414	42	+	CTACAGGGGAAGATGGGAAATG	5	CCTACAGGGGAAGATGGGAAATG	CCTCAGGTGAAGGTGGGGAANG
chr9	98312548	98312570	chr9:98312548-98312570	42	+	TCTAAGCTGAGGGTGGGGAAAA	5		CCTCAGGTGAAGGTGGGGAANG
chrX	101275384	101275406	chrX:101275384-101275406	42	+	CTTAAGGTCAAGGTGGGGAATG	3		CCTCAGGTGAAGGTGGGGAANG
chrX	138335878	138335900	chrX:138335878-138335900	42	-	ATAGAGGAGAAGGTGGGGAAAA	6		CCTCAGGTGAAGGTGGGGAANG
chrX	152224716	152224738	chrX:152224716-152224738	42	-	CTTCAGTCGAAGGTGGGAAAAG	4		CCTCAGGTGAAGGTGGGGAANG
chrX	153846417	153846439	chrX:153846417-153846439	42	+	ACTAGGGTGAGGGAGGGGAAGG	5		CCTCAGGTGAAGGTGGGGAANG
chrX	17041208	17041230	chrX:17041208-17041230	42	+	ACAGAGGTGAAAGTAGGGAAAA	6		CCTCAGGTGAAGGTGGGGAANG
chr10	119798688	119798710	chr10:119798688-119798710	40	-	ACTTAGGAGAAACTGGGGAAAG	5		CCTCAGGTGAAGGTGGGGAANG
chr10	43525392	43525414	chr10:43525392-43525414	40	-	CCTCAGGTGAAGGTGGGAGATA	3		CCTCAGGTGAAGGTGGGGAANG
chr11	24263506	24263528	chr11:24263506-24263528	40	+	ATACAGGTGAAAGTAGGGAGAG	6		CCTCAGGTGAAGGTGGGGAANG
chr11	42934272	42934293	chr11:42934272-42934293	40	+			CAACAGGAGAAG-TGGGGAATG	CCTCAGGTGAAGGTGGGGAANG
chr12	114063008	114063031	chr12:114063008-114063031	40	-			CCTCAGGTAGAGTATGGGGAATG	CCTCAGGTGAAGGTGGGGAANG
chr13	103393101	103393123	chr13:103393101-103393123	40	+	CTACAGGTGAAGTTGAGGAATG	4		CCTCAGGTGAAGGTGGGGAANG
chr13	47961449	47961471	chr13:47961449-47961471	40	-	CCTAAGGTGGAGGTGGGCAAGA	4		CCTCAGGTGAAGGTGGGGAANG
chr13	74362576	74362598	chr13:74362576-74362598	40	-	TCACAGGTAAGGGTGGGAAATG	5		CCTCAGGTGAAGGTGGGGAANG
chr13	92063686	92063708	chr13:92063686-92063708	40	-	ATAGAGGAGAAGGTGGGGAAAT	6		CCTCAGGTGAAGGTGGGGAANG
chr14	31885557	31885579	chr14:31885557-31885579	40	-	GAGCAGGTGAAGGTGGGGCAAG	4		CCTCAGGTGAAGGTGGGGAANG
chr16	66816259	66816281	chr16:66816259-66816281	40	-	CCAGGGGTGAAGGTGAGGAACG	4		CCTCAGGTGAAGGTGGGGAANG
chr17	12901623	12901645	chr17:12901623-12901645	40	+	ATGCAGGTGGGGGTGGGGAAGG	5		CCTCAGGTGAAGGTGGGGAANG
chr18	34268467	34268489	chr18:34268467-34268489	40	-	ACCCAGGGGGAGGTGGGGAAGA	5	CC-CAGGGGGAGGTGGGGAAGA	CCTCAGGTGAAGGTGGGGAANG
chr19	17267551	17267573	chr19:17267551-17267573	40	+	ACACAGGTGAAGGAGGGAAAGC	5	ACACAGGTGAAGGAGGG-AAAG	CCTCAGGTGAAGGTGGGGAANG
chr19	24177403	24177425	chr19:24177403-24177425	40	-	AGTCAGGTAAAGGTGGGAGGTG	6		CCTCAGGTGAAGGTGGGGAANG
chr19	6013292	6013314	chr19:6013292-6013314	40	+	TGACAGGTGAAGATGGGGAAAC	5		CCTCAGGTGAAGGTGGGGAANG
chr1	121033265	121033287	chr1:121033265-121033287	40	-	TTTCAGGTGAAGATGAGAAAAG	5		CCTCAGGTGAAGGTGGGGAANG
chr1	161588358	161588380	chr1:161588358-161588380	40	+	GATCAGGTATAGGTGGGGAGGG	5		CCTCAGGTGAAGGTGGGGAANG
chr2	110049021	110049043	chr2:110049021-110049043	40	+	CTGCAGGTGAAGTTGGGAAAAG	4		CCTCAGGTGAAGGTGGGGAANG
chr2	139115639	139115661	chr2:139115639-139115661	40	+	AGTAGGGTGAAGGTGGTGAAGA	6		CCTCAGGTGAAGGTGGGGAANG
chr2	151493617	151493639	chr2:151493617-151493639	40	-	CCTCAAGTGAAAGTGGGGACAA	4	CCTCAAGTGAAAGTGGGGACAAG	CCTCAGGTGAAGGTGGGGAANG
chr2	25444300	25444322	chr2:25444300-25444322	40	-	GCAAAGGTGAAGGTGGAGGATG	5		CCTCAGGTGAAGGTGGGGAANG
chr2	71934550	71934572	chr2:71934550-71934572	40	+	TCACAGGTAAAGGTGGGAGGTG	6		CCTCAGGTGAAGGTGGGGAANG
chr3	114195896	114195918	chr3:114195896-114195918	40	+	CCTCAGGAGAAAGTGGGCAATA	4		CCTCAGGTGAAGGTGGGGAANG
chr3	136867890	136867912	chr3:136867890-136867912	40	-	AAACAGGTAAAGGTGGGCAATG	5		CCTCAGGTGAAGGTGGGGAANG
chr4	91530883	91530905	chr4:91530883-91530905	40	-	CCTGAGGTGAAGCTGAGGAAGT	4		CCTCAGGTGAAGGTGGGGAANG
chr5	104531430	104531452	chr5:104531430-104531452	40	-	ACAGAGGAGAAAGTGGGGAAGA	6		CCTCAGGTGAAGGTGGGGAANG
chr5	114886793	114886815	chr5:114886793-114886815	40	-	TCTCTGGTGCAGGTGGGCAAGG	4		CCTCAGGTGAAGGTGGGGAANG
chr5	18992721	18992743	chr5:18992721-18992743	40	-	GATCAGGTGTAGGAGGAGAAGG	5		CCTCAGGTGAAGGTGGGGAANG
chr5	63072322	63072344	chr5:63072322-63072344	40	-	ACAGAGGAGAAAGTGGGGAAGA	6		CCTCAGGTGAAGGTGGGGAANG
chr7	63560177	63560199	chr7:63560177-63560199	40	+	ACAGAGGAGAAAGTGGGGAAGA	6		CCTCAGGTGAAGGTGGGGAANG
chr8	113851496	113851518	chr8:113851496-113851518	40	+	CCCAGGGTGAAGGTGAGGAAGG	4		CCTCAGGTGAAGGTGGGGAANG
chr8	23980625	23980647	chr8:23980625-23980647	40	-	TGGAAGGTGCAGGTGGGGGAAG	6		CCTCAGGTGAAGGTGGGGAANG
chr8	44872905	44872927	chr8:44872905-44872927	40	-	GTGGAGGTGGAGGTGGGGAAGG	5		CCTCAGGTGAAGGTGGGGAANG
chrX	166701387	166701409	chrX:166701387-166701409	40	+	CCCTAGTAGAAGGTGGGGAATG	4	CCT-AGTAGAAGGTGGGGAATG	CCTCAGGTGAAGGTGGGGAANG
chr10	130372592	130372614	chr10:130372592-130372614	38	+	CTCAGTGTGAAGGTGGGGAGGG	6	CCTCAGTGTGAAGGTGGGGAGGG	CCTCAGGTGAAGGTGGGGAANG
chr10	78161225	78161246	chr10:78161225-78161246	38	+			CATCAGGTGG-GGTGGGGAAGG	CCTCAGGTGAAGGTGGGGAANG
chr11	28447314	28447336	chr11:28447314-28447336	38	+	ATAGAGGTGAATGTGGGGAAAA	6		CCTCAGGTGAAGGTGGGGAANG
chr11	40543022	40543044	chr11:40543022-40543044	38	+	TCCAAGGTGAAGGTGGGAAGAT	6		CCTCAGGTGAAGGTGGGGAANG
chr12	111764583	111764605	chr12:111764583-111764605	38	-	GCTCAGGGGAAGGAAGGGAAGG	4		CCTCAGGTGAAGGTGGGGAANG
chr12	17615270	17615292	chr12:17615270-17615292	38	+	GATCAGGAGAAGGTGGGAGCTG	6		CCTCAGGTGAAGGTGGGGAANG
chr15	43073241	43073263	chr15:43073241-43073263	38	-	CCTCAGGTGAGAGCGGGGGAAA	5	CCTCAGGTGAGAGCGGGGGAAAG	CCTCAGGTGAAGGTGGGGAANG
chr15	43901052	43901074	chr15:43901052-43901074	38	+	GTTTTGGTGAAGGTAGGGAAGG	5		CCTCAGGTGAAGGTGGGGAANG
chr15	54145098	54145120	chr15:54145098-54145120	38	+	ACAGAGGAGAAAGTGGGGAAGA	6		CCTCAGGTGAAGGTGGGGAANG
chr18	84964803	84964824	chr18:84964803-84964824	38	-			CCTCAGA-GAAGAAGGGGAAGG	CCTCAGGTGAAGGTGGGGAANG
chr18	90431966	90431988	chr18:90431966-90431988	38	-	ATAGAGGAGAAGGTGGGGAAAA	6		CCTCAGGTGAAGGTGGGGAANG
chr19	42254737	42254759	chr19:42254737-42254759	38	-	ATACAGGAGAAGTTGGGGAAAA	6		CCTCAGGTGAAGGTGGGGAANG
chr1	171580461	171580483	chr1:171580461-171580483	38	-	ATTCAGGAGAAGGAGGGAAAGA	6		CCTCAGGTGAAGGTGGGGAANG
chr1	70947183	70947205	chr1:70947183-70947205	38	-	ACTCAGGTGATGGTGGGAAAGG	3		CCTCAGGTGAAGGTGGGGAANG
chr2	4223924	4223946	chr2:4223924-4223946	38	+	ATACAGGAGCAGGTGGGGAAGG	5		CCTCAGGTGAAGGTGGGGAANG
chr2	69546274	69546296	chr2:69546274-69546296	38	-	ACTCAGAAGAAGGAGGGGGAAT	6		CCTCAGGTGAAGGTGGGGAANG
chr3	102928891	102928913	chr3:102928891-102928913	38	+	AAGCAGGGGAAGGTGGGGATGA	6		CCTCAGGTGAAGGTGGGGAANG
chr3	123016153	123016175	chr3:123016153-123016175	38	-	ACTCTGGAGAAAGTGGGGAAAA	5		CCTCAGGTGAAGGTGGGGAANG
chr3	34962122	34962144	chr3:34962122-34962144	38	-	GTACAGGTGAACATGGAGAAAG	6		CCTCAGGTGAAGGTGGGGAANG
chr3	94280491	94280513	chr3:94280491-94280513	38	-	ACAGAGGAGAAAGTGGGGAAGA	6		CCTCAGGTGAAGGTGGGGAANG
chr4	135721972	135721994	chr4:135721972-135721994	38	+	CACATGGTGAAGCTGGGGGAAG	6		CCTCAGGTGAAGGTGGGGAANG
chr5	109806194	109806215	chr5:109806194-109806215	38	-			GGTCAGGTGGAG-TGGGGAATG	CCTCAGGTGAAGGTGGGGAANG
chr5	116535942	116535964	chr5:116535942-116535964	38	-	ATTCAGGGGAAGGAGGGGAGGG	5		CCTCAGGTGAAGGTGGGGAANG
chr5	141755975	141755997	chr5:141755975-141755997	38	-	TATCAGGTGAGCTGGGGGAATG	6		CCTCAGGTGAAGGTGGGGAANG
chr5	18718555	18718577	chr5:18718555-18718577	38	+	ACTCAGGTTGAGGTAGAGAAGA	6		CCTCAGGTGAAGGTGGGGAANG
chr5	24020503	24020525	chr5:24020503-24020525	38	+	ATACAGGTGAAGGTGGGAGGTG	6		CCTCAGGTGAAGGTGGGGAANG
chr5	62398147	62398169	chr5:62398147-62398169	38	+	TATTAGGAGAAAGTGGGGAAAA	6		CCTCAGGTGAAGGTGGGGAANG
chr6	101902068	101902090	chr6:101902068-101902090	38	-	AATCAAGTGAAGGTGGGAAGGA	6	AATCAAGTGAAGGTGGG-AAGG	CCTCAGGTGAAGGTGGGGAANG
chr6	132904767	132904789	chr6:132904767-132904789	38	+	TCCCAAGTGGAAGTGGGGAAGG	5	CC-CAAGTGGAAGTGGGGAAGG	CCTCAGGTGAAGGTGGGGAANG
chr6	147314031	147314053	chr6:147314031-147314053	38	+	TCCTCAGTAAAGGTGGGGAAGG	6	CCTCAG-TAAAGGTGGGGAAGG	CCTCAGGTGAAGGTGGGGAANG
chr6	55004723	55004745	chr6:55004723-55004745	38	-	GTTCAGGTGAAGGTAGAAAATA	6		CCTCAGGTGAAGGTGGGGAANG
chr6	68220980	68221002	chr6:68220980-68221002	38	+	TAACAGGTGAAGGAAGGGAAGA	6		CCTCAGGTGAAGGTGGGGAANG
chr7	132032234	132032256	chr7:132032234-132032256	38	+	AATCAGATGATGGTGGGCAAAG	5		CCTCAGGTGAAGGTGGGGAANG
chr7	50932888	50932910	chr7:50932888-50932910	38	-	CCACAGGTAAAGGTGGGAGATG	4		CCTCAGGTGAAGGTGGGGAANG
chr7	99383595	99383617	chr7:99383595-99383617	38	-	CCTCAGGCAGAGGTGGGGGAGG	4		CCTCAGGTGAAGGTGGGGAANG
chr8	10497830	10497852	chr8:10497830-10497852	38	+	TCTCAGGAGAGATGGGGGAAAG	6		CCTCAGGTGAAGGTGGGGAANG
chr9	122284679	122284701	chr9:122284679-122284701	38	-	CTTCAGGTAAAGGTGGAAGGTG	6		CCTCAGGTGAAGGTGGGGAANG
chr9	38907420	38907442	chr9:38907420-38907442	38	+	TTGCAGTTGAAGGTGGTGAAAA	6		CCTCAGGTGAAGGTGGGGAANG
chr9	96295344	96295366	chr9:96295344-96295366	38	-	ACTCAGGTGAAGGTGGAAGGAG	5	ACTCAGGTGAAGGTGGAAGGAGG	CCTCAGGTGAAGGTGGGGAANG
chr10	12031497	12031519	chr10:12031497-12031519	36	-	TCACAGGTAAAGGTGGGAGGTG	6		CCTCAGGTGAAGGTGGGGAANG
chr10	127338001	127338023	chr10:127338001-127338023	36	-	CTGCAGGAGAAGGTGGGGAAGC	4		CCTCAGGTGAAGGTGGGGAANG
chr10	69428989	69429011	chr10:69428989-69429011	36	-	ACTCAGGAAAAGCTGGGGAAAA	5		CCTCAGGTGAAGGTGGGGAANG
chr11	119949424	119949446	chr11:119949424-119949446	36	-	GCTCAGGGTAAGTGGGGAAAGG	6	GCTCAGGGTAAG-TGGGGAAAG	CCTCAGGTGAAGGTGGGGAANG
chr11	51561106	51561128	chr11:51561106-51561128	36	-	GGACAGGTGAAGGAGGGGGACA	6		CCTCAGGTGAAGGTGGGGAANG
chr13	115865885	115865907	chr13:115865885-115865907	36	-	AGACAGGAGAGGGAGGGGAAAG	6		CCTCAGGTGAAGGTGGGGAANG
chr13	56692174	56692196	chr13:56692174-56692196	36	-	ACTCACGTGGAGGTGGGGTAAG	4		CCTCAGGTGAAGGTGGGGAANG
chr13	99532755	99532777	chr13:99532755-99532777	36	-	TCCTTGGTGATAGTGGGGAAGG	6	CCTT-GGTGATAGTGGGGAAGG	CCTCAGGTGAAGGTGGGGAANG
chr14	11426062	11426084	chr14:11426062-11426084	36	+	GGTTAAGTGAGGGTGGGGAAAG	5		CCTCAGGTGAAGGTGGGGAANG
chr14	26336183	26336205	chr14:26336183-26336205	36	-	ACGCAGGTAAAGGTGGGAGATG	5		CCTCAGGTGAAGGTGGGGAANG
chr15	92234453	92234475	chr15:92234453-92234475	36	+	CCGGAAGTGAAGGTGAAGGAAG	6		CCTCAGGTGAAGGTGGGGAANG
chr16	66583702	66583724	chr16:66583702-66583724	36	-	ACACAGGTAAAGGTGGGAGGTG	6		CCTCAGGTGAAGGTGGGGAANG
chr17	31921681	31921703	chr17:31921681-31921703	36	-	ACTCAGGTAAAGGTGGGAGGTG	5		CCTCAGGTGAAGGTGGGGAANG
chr17	85900307	85900329	chr17:85900307-85900329	36	-	CTTCAAGTGAAGATGGGGATAG	4		CCTCAGGTGAAGGTGGGGAANG
chr18	67341811	67341833	chr18:67341811-67341833	36	-	AGACAGGAGAGGGTGGGGAATA	6		CCTCAGGTGAAGGTGGGGAANG
chr19	52480995	52481017	chr19:52480995-52481017	36	+	TCTCAAGTGAAAGTGGGGAAGT	4		CCTCAGGTGAAGGTGGGGAANG
chr1	109671295	109671316	chr1:109671295-109671316	36	-			GGTCAGGTGA-GGTGGGGATGG	CCTCAGGTGAAGGTGGGGAANG
chr1	159166697	159166719	chr1:159166697-159166719	36	-	ATTCAGGTAAAGGTGGGAGGTG	6		CCTCAGGTGAAGGTGGGGAANG
chr1	16618054	16618076	chr1:16618054-16618076	36	+	ATACAGGGGAAGGAGGGAAATG	6		CCTCAGGTGAAGGTGGGGAANG
chr2	119542577	119542599	chr2:119542577-119542599	36	+	CTTCAGGGGAAGGTGGGAATGA	5	CTTCAGGGGAAGGTGGG-AATG	CCTCAGGTGAAGGTGGGGAANG
chr2	127196519	127196541	chr2:127196519-127196541	36	-	CCTCAAGATATGGTGGGCACAG	6		CCTCAGGTGAAGGTGGGGAANG
chr2	142976789	142976812	chr2:142976789-142976812	36	-			GCCCAGGGGAAGGCTGGGGAATG	CCTCAGGTGAAGGTGGGGAANG
chr2	77474628	77474650	chr2:77474628-77474650	36	+	TGTCAGGTGAGGTGGGGAAATG	6	TGTCAGGTGA-GGTGGGGAAAT	CCTCAGGTGAAGGTGGGGAANG
chr3	152603587	152603609	chr3:152603587-152603609	36	-	CCTTCAGGGAAGGAGGGGAAAG	5	CTTCAGG-GAAGGAGGGGAAAG	CCTCAGGTGAAGGTGGGGAANG
chr5	105350532	105350554	chr5:105350532-105350554	36	-	ACACAGGTAAAGGTGGGAGGTG	6		CCTCAGGTGAAGGTGGGGAANG
chr6	108533825	108533847	chr6:108533825-108533847	36	+	CCTGCAGGGAACATGGGGAAGG	6		CCTCAGGTGAAGGTGGGGAANG
chr6	27267162	27267184	chr6:27267162-27267184	36	+	TAGAAGATGAAGGTGGGGAAAA	6		CCTCAGGTGAAGGTGGGGAANG
chr6	87571393	87571415	chr6:87571393-87571415	36	+	AGTATGGTGAAGTTGGGGAATG	5		CCTCAGGTGAAGGTGGGGAANG
chr6	96616583	96616605	chr6:96616583-96616605	36	-	CTGCAGGTGAAAGTGGGAAGGA	6	CTGCAGGTGAAAGTGGG-AAGG	CCTCAGGTGAAGGTGGGGAANG
chr7	104170144	104170166	chr7:104170144-104170166	36	+	CACTAAGTGAAGGTGGGGAGGG	5	ACTAAG-TGAAGGTGGGGAGGG	CCTCAGGTGAAGGTGGGGAANG
chr7	115002387	115002409	chr7:115002387-115002409	36	+	GCTCATGTGAAGGAGGGTAAAG	4		CCTCAGGTGAAGGTGGGGAANG
chr7	119304989	119305011	chr7:119304989-119305011	36	+	ACACAGGTAAAGGTGGGAGGTG	6		CCTCAGGTGAAGGTGGGGAANG
chr7	71956731	71956753	chr7:71956731-71956753	36	-	TGTCAGTTGAAAGTGGTGAAGA	6		CCTCAGGTGAAGGTGGGGAANG
chr8	127671992	127672014	chr8:127671992-127672014	36	-	ACTCACATGAAGGTGGGGGAGA	5		CCTCAGGTGAAGGTGGGGAANG
chr9	17122476	17122498	chr9:17122476-17122498	36	+	GATCAAGAGAAGGTGGGGGAAA	6		CCTCAGGTGAAGGTGGGGAANG
chr9	56931528	56931550	chr9:56931528-56931550	36	+	ACTCAGGTAAAGGTAGGAGGTG	6		CCTCAGGTGAAGGTGGGGAANG
chrX	39011404	39011426	chrX:39011404-39011426	36	-	AGTAAGGTGAAGGTGAATAAGG	6		CCTCAGGTGAAGGTGGGGAANG
chrX	59645075	59645097	chrX:59645075-59645097	36	+	ATAGAGGAGAAGGTGGGGAAAA	6		CCTCAGGTGAAGGTGGGGAANG
chrX	76254759	76254781	chrX:76254759-76254781	36	-	ATAGAGGAGAAGGTGGGGAAAA	6		CCTCAGGTGAAGGTGGGGAANG
chr10	108907262	108907284	chr10:108907262-108907284	34	+	TCACAGTTGAAGATGAGGAATG	5		CCTCAGGTGAAGGTGGGGAANG
chr10	55687661	55687683	chr10:55687661-55687683	34	-	TCACAGGTAAAGGTGGGAGGTG	6		CCTCAGGTGAAGGTGGGGAANG
chr10	78667709	78667731	chr10:78667709-78667731	34	-	CCACAGGTAAAGGTGGGAGATG	4		CCTCAGGTGAAGGTGGGGAANG
chr11	19913351	19913373	chr11:19913351-19913373	34	-	GATCAGGTGAAGGGTGGGGAGA	6	GATCAGGTGAAGGGTGGGGAGAG	CCTCAGGTGAAGGTGGGGAANG
chr11	30393306	30393328	chr11:30393306-30393328	34	+	TCTCAGGTAGAGGTGGGAGGTG	6		CCTCAGGTGAAGGTGGGGAANG
chr11	9851049	9851071	chr11:9851049-9851071	34	+	GCATAGGAGAAGATGGGGGAAG	6		CCTCAGGTGAAGGTGGGGAANG
chr12	26716538	26716560	chr12:26716538-26716560	34	+	TTCTTGGTGAAGCTGGGGAAAG	6	CTTCTTGGTGAAGCTGGGGAAAG	CCTCAGGTGAAGGTGGGGAANG
chr13	30384400	30384422	chr13:30384400-30384422	34	-	CCTGGGGTGAAGGTAGTGAAAG	4		CCTCAGGTGAAGGTGGGGAANG
chr14	11772678	11772700	chr14:11772678-11772700	34	-	GGCAAGGTGGAGGTGGGGAAGG	5	GCA-AGGTGGAGGTGGGGAAGG	CCTCAGGTGAAGGTGGGGAANG
chr15	23239368	23239390	chr15:23239368-23239390	34	+	ACTCAGTTGAAGTTGGAGGATG	5		CCTCAGGTGAAGGTGGGGAANG
chr16	20725541	20725563	chr16:20725541-20725563	34	+	AGGCAGGTGAAGGAGGGAAGGG	6		CCTCAGGTGAAGGTGGGGAANG
chr18	26520665	26520687	chr18:26520665-26520687	34	+	AGAAGGGTGAAAGTGGGGAATG	6		CCTCAGGTGAAGGTGGGGAANG
chr18	62226234	62226256	chr18:62226234-62226256	34	+	CCCAGGAGGAACGTGGGGAAGG	6	CCCCAGGAGGAACGTGGGGAAGG	CCTCAGGTGAAGGTGGGGAANG
chr19	45261255	45261277	chr19:45261255-45261277	34	+	CCCTTAGTGAGGGTGGGGAAGG	5	CCTTAG-TGAGGGTGGGGAAGG	CCTCAGGTGAAGGTGGGGAANG
chr1	128748012	128748034	chr1:128748012-128748034	34	+	CCACAGGTAAAGGTGGGAGGTG	5		CCTCAGGTGAAGGTGGGGAANG
chr1	62214190	62214212	chr1:62214190-62214212	34	-	ACACAGGTGAGGATGGGTAAGG	5		CCTCAGGTGAAGGTGGGGAANG
chr1	74110447	74110469	chr1:74110447-74110469	34	-	TCACAGGTAAAGGTGGGAGGTG	6		CCTCAGGTGAAGGTGGGGAANG
chr1	84367222	84367244	chr1:84367222-84367244	34	-	ACTCAGGTGAGGGGTAGGGAAG	6		CCTCAGGTGAAGGTGGGGAANG
chr2	116364147	116364169	chr2:116364147-116364169	34	-	CGTAAGGTGAAAAGTGGGAAAG	6		CCTCAGGTGAAGGTGGGGAANG
chr2	179548672	179548694	chr2:179548672-179548694	34	-	CCTCAGTGTAGGGTGGTGAATG	5		CCTCAGGTGAAGGTGGGGAANG
chr2	29508690	29508712	chr2:29508690-29508712	34	+	GGGGAGGTGAGGGTGGGGAACT	6		CCTCAGGTGAAGGTGGGGAANG
chr4	71586800	71586822	chr4:71586800-71586822	34	-	AAAGAAGTGAAGGTGGGGAAGA	6		CCTCAGGTGAAGGTGGGGAANG
chr5	136952576	136952598	chr5:136952576-136952598	34	+	TGAAAAGTGAAGGTGGGGAGAG	6		CCTCAGGTGAAGGTGGGGAANG
chr6	116563748	116563770	chr6:116563748-116563770	34	-	AGAGAGGTGAAGGAGGGGAAAA	6		CCTCAGGTGAAGGTGGGGAANG
chr6	126016488	126016510	chr6:126016488-126016510	34	+	ACACAGGTGGAGGTGGGGAGGA	5	ACACAGGTGGAGGTGGGGA-GG	CCTCAGGTGAAGGTGGGGAANG
chr6	127767135	127767157	chr6:127767135-127767157	34	+	TCCCAGGTTGGGGTGGGGAAGA	6		CCTCAGGTGAAGGTGGGGAANG
chr7	79291922	79291944	chr7:79291922-79291944	34	+	AGACAGGTGGAGGTGGGGAGAG	5		CCTCAGGTGAAGGTGGGGAANG
chr7	83478831	83478853	chr7:83478831-83478853	34	-	CTTTAAGTGAAGGTGGATAAGG	5		CCTCAGGTGAAGGTGGGGAANG
chr8	12178888	12178910	chr8:12178888-12178910	34	+	CCCACGGTGAAGGTGAGAAAGG	5	CCAC-GGTGAAGGTGAGAAAGG	CCTCAGGTGAAGGTGGGGAANG
chr8	122889385	122889407	chr8:122889385-122889407	34	+	TGCCAGGTGAAGGTGGGAACGG	5	TGCCAGGTGAAGGTGGG-AACG	CCTCAGGTGAAGGTGGGGAANG
chr9	23516907	23516929	chr9:23516907-23516929	34	-	ACACAGGAGAAAGTAGGGAAAA	6		CCTCAGGTGAAGGTGGGGAANG
chrX	86257468	86257490	chrX:86257468-86257490	34	-	TCAGAGGTGAAGGAGGGGAAAT	5		CCTCAGGTGAAGGTGGGGAANG
chr10	108109797	108109819	chr10:108109797-108109819	32	-	CCACAGGTAAAGGTGGGAGGTG	5		CCTCAGGTGAAGGTGGGGAANG
chr10	121127572	121127594	chr10:121127572-121127594	32	-	ACACAGGTAAAGGTGGGAGGTG	6		CCTCAGGTGAAGGTGGGGAANG
chr11	13489402	13489424	chr11:13489402-13489424	32	-	ATACAGGAGAAAGTGGGGAAAA	6		CCTCAGGTGAAGGTGGGGAANG
chr11	26958872	26958894	chr11:26958872-26958894	32	-	ACAGAGGAGAAAGTGGGGAAGA	6		CCTCAGGTGAAGGTGGGGAANG
chr11	82644677	82644699	chr11:82644677-82644699	32	+	GCCATGGTGAAGGTGGGGAGGT	6		CCTCAGGTGAAGGTGGGGAANG
chr12	37457495	37457517	chr12:37457495-37457517	32	-	TCAAAGATGAAGGTGAGGAAGT	6		CCTCAGGTGAAGGTGGGGAANG
chr12	42041103	42041125	chr12:42041103-42041125	32	-	GCTCAGGTGGAGGTGAGGAGAG	4		CCTCAGGTGAAGGTGGGGAANG
chr13	4521365	4521387	chr13:4521365-4521387	32	+	TCTCCAGTGAAGTTGGGGAAAG	4		CCTCAGGTGAAGGTGGGGAANG
chr13	8177541	8177562	chr13:8177541-8177562	32	+			CCTCAGA-GAAGCTGGGGGAAG	CCTCAGGTGAAGGTGGGGAANG
chr14	33651802	33651824	chr14:33651802-33651824	32	+	ATGGAGGTGATGGTGGGAAAAG	6		CCTCAGGTGAAGGTGGGGAANG
chr14	71048054	71048076	chr14:71048054-71048076	32	-	CCTCAGGAATAGATGGGGAACA	5		CCTCAGGTGAAGGTGGGGAANG
chr15	16165694	16165716	chr15:16165694-16165716	32	+	GGGCAGGTGAAACTGGGAAAGG	6		CCTCAGGTGAAGGTGGGGAANG
chr16	11551723	11551745	chr16:11551723-11551745	32	+	CCTCAGGTGAAGTGGATAATGG	6	CCTCAGGTGAAG-TGGATAATG	CCTCAGGTGAAGGTGGGGAANG
chr16	35094186	35094208	chr16:35094186-35094208	32	-	CCTTACGTGAGGGTAGGGAAGG	4		CCTCAGGTGAAGGTGGGGAANG
chr16	7847249	7847271	chr16:7847249-7847271	32	+	ATAGAGGAGAAGGTGGGGAAAG	5		CCTCAGGTGAAGGTGGGGAANG
chr17	30555818	30555840	chr17:30555818-30555840	32	-	CCACAGGTGAGAGTGGGGGATG	4		CCTCAGGTGAAGGTGGGGAANG
chr18	4134684	4134706	chr18:4134684-4134706	32	-	TAGCAGGTGAAAGTGAAGAAAG	6		CCTCAGGTGAAGGTGGGGAANG
chr1	112373642	112373664	chr1:112373642-112373664	32	+	ACAGAGGAGAAAGTGGGGAAGA	6		CCTCAGGTGAAGGTGGGGAANG
chr1	184252692	184252714	chr1:184252692-184252714	32	+	ACGCAGGTAAAGGTGGGAGGTG	6		CCTCAGGTGAAGGTGGGGAANG
chr1	194185332	194185353	chr1:194185332-194185353	32	-			GGTCAGGTGG-GGTGGGGAATG	CCTCAGGTGAAGGTGGGGAANG
chr2	134735401	134735423	chr2:134735401-134735423	32	+	ATAGAGGAGAAAGTGGGGAAAG	6		CCTCAGGTGAAGGTGGGGAANG
chr2	152100931	152100953	chr2:152100931-152100953	32	+	AAGAAGGTGAAGGTGGAGGAAG	6		CCTCAGGTGAAGGTGGGGAANG
chr2	164317508	164317530	chr2:164317508-164317530	32	+	TCAATGGTGAAGATGGGGAAGA	6		CCTCAGGTGAAGGTGGGGAANG
chr2	27228932	27228954	chr2:27228932-27228954	32	+	TCATCGGTGAAGGTGGAGAAGC	6	CATC-GGTGAAGGTGGAGAAGC	CCTCAGGTGAAGGTGGGGAANG
chr2	53274334	53274356	chr2:53274334-53274356	32	+	TCTCAGGAGCAGGTAGGGAACA	5		CCTCAGGTGAAGGTGGGGAANG
chr2	67651183	67651205	chr2:67651183-67651205	32	+	TCCCAGGTAAAGGTGGGAGGTG	6		CCTCAGGTGAAGGTGGGGAANG
chr2	83406325	83406347	chr2:83406325-83406347	32	-	TCATAGGTGAAGGAAGGGAAAT	6		CCTCAGGTGAAGGTGGGGAANG
chr3	142406403	142406425	chr3:142406403-142406425	32	+	ATAGAGGAGAAGGTGGGGAAGA	6		CCTCAGGTGAAGGTGGGGAANG
chr3	63261128	63261150	chr3:63261128-63261150	32	-	GTTGAGGTGAGGATGGGGAAAG	5		CCTCAGGTGAAGGTGGGGAANG
chr4	126569705	126569727	chr4:126569705-126569727	32	+	CCTGAGGTAGAGATGGGGAAAG	4		CCTCAGGTGAAGGTGGGGAANG
chr4	131740143	131740165	chr4:131740143-131740165	32	+	CATGAAGTGAAGGTGGGGAGGG	4		CCTCAGGTGAAGGTGGGGAANG
chr4	152305552	152305574	chr4:152305552-152305574	32	+	CCAAGGGTGAAGGTGGGGATGT	5	CCAAGGGTGAAGGTGGGGA-TG	CCTCAGGTGAAGGTGGGGAANG
chr5	52509439	52509461	chr5:52509439-52509461	32	-	CCGCAGGTGAAGGCTGGAGAAT	6	CCGCAGGTGAAGGCTGGAGAATG	CCTCAGGTGAAGGTGGGGAANG
chr6	104151980	104152002	chr6:104151980-104152002	32	-	GGAAAGGTGAGGATGGGGAAGG	6		CCTCAGGTGAAGGTGGGGAANG
chr7	124011915	124011937	chr7:124011915-124011937	32	+	ACTCAAGTGAAAATAGGGAAGG	5		CCTCAGGTGAAGGTGGGGAANG
chr7	49612141	49612163	chr7:49612141-49612163	32	+	CCTCAGCTGAAGGGTGGGGGAA	6	CCTCAGCTGAAGGGTGGGGGAAT	CCTCAGGTGAAGGTGGGGAANG
chr7	88504466	88504488	chr7:88504466-88504488	32	-	AAGAAGGTGAAGGTGGGAAACT	6		CCTCAGGTGAAGGTGGGGAANG
chr7	97522237	97522259	chr7:97522237-97522259	32	+	CGCCAAGTGAAGGAGGGGAAGA	5		CCTCAGGTGAAGGTGGGGAANG
chr8	100762256	100762278	chr8:100762256-100762278	32	-	ATAGAGGAGAAAGTGGGGAAAG	6		CCTCAGGTGAAGGTGGGGAANG
chr8	5557920	5557942	chr8:5557920-5557942	32	-	AATGAGGAGAAAGTGGGGAAAA	6		CCTCAGGTGAAGGTGGGGAANG
chr8	9431916	9431938	chr8:9431916-9431938	32	+	TCACAGGTGAAGGTGGGAGGTG	5		CCTCAGGTGAAGGTGGGGAANG
chr9	25392781	25392803	chr9:25392781-25392803	32	+	ACAGAGGAGAAAGTGGGGAAGA	6		CCTCAGGTGAAGGTGGGGAANG
chrX	114843322	114843344	chrX:114843322-114843344	32	-	GAGCAGGTGAAGGAGGGAAGGG	6		CCTCAGGTGAAGGTGGGGAANG
chrX	20218090	20218112	chrX:20218090-20218112	32	-	ATAGAGGAGAAGGTGGGGAAAA	6		CCTCAGGTGAAGGTGGGGAANG
chrX	72562548	72562569	chrX:72562548-72562569	32	+			TCTCAGGAGA-GATGGGGAAGG	CCTCAGGTGAAGGTGGGGAANG
chrX	88299096	88299118	chrX:88299096-88299118	32	+	ATTTAGGTGAAAGTGGTGAAGA	6		CCTCAGGTGAAGGTGGGGAANG
chrX	94622829	94622851	chrX:94622829-94622851	32	-	CCTGAGGTGAGGGTGGGGTTAG	4		CCTCAGGTGAAGGTGGGGAANG
chr12	33859227	33859249	chr12:33859227-33859249	31	+	ATAGAGGAGAAGGTGGGGAAAA	6		CCTCAGGTGAAGGTGGGGAANG
chr7	139450597	139450618	chr7:139450597-139450618	31	+			CCTCAG-TGAAAGTAGGGAAAA	CCTCAGGTGAAGGTGGGGAANG
chr10	111159194	111159216	chr10:111159194-111159216	30	-	CCACAGGTAAAGGTGGGAGGTG	5		CCTCAGGTGAAGGTGGGGAANG
chr10	60342978	60343000	chr10:60342978-60343000	30	+	ACACAGGTAAAGGTGGGAGGTG	6		CCTCAGGTGAAGGTGGGGAANG
chr10	63188548	63188570	chr10:63188548-63188570	30	-	TCTCAGGCTGAGGTAGGGAAGG	5		CCTCAGGTGAAGGTGGGGAANG
chr10	66389603	66389625	chr10:66389603-66389625	30	+	ACACAGGTGAAGGTGGAATGAG	6		CCTCAGGTGAAGGTGGGGAANG
chr10	95766576	95766598	chr10:95766576-95766598	30	-	GCCCAGGTGGAAGTTGGGAAAT	6		CCTCAGGTGAAGGTGGGGAANG
chr11	53412301	53412323	chr11:53412301-53412323	30	+	CCTAACGTGAAGGATGGGGAAC	6	CCTAACGTGAAGGATGGGGAACA	CCTCAGGTGAAGGTGGGGAANG
chr12	25746068	25746090	chr12:25746068-25746090	30	+	CTTCAGGCTAAGATAGGGAAAG	5		CCTCAGGTGAAGGTGGGGAANG
chr12	86695614	86695636	chr12:86695614-86695636	30	-	TTTCAGGGGAAGGTGAGAAAGG	5		CCTCAGGTGAAGGTGGGGAANG
chr13	20204403	20204425	chr13:20204403-20204425	30	+	GCTAAGGTGAGGGTGAAGAAGG	5		CCTCAGGTGAAGGTGGGGAANG
chr13	62405935	62405957	chr13:62405935-62405957	30	+	ATTGAGGAGAAAGTGGGGAAGA	6		CCTCAGGTGAAGGTGGGGAANG
chr13	85377946	85377968	chr13:85377946-85377968	30	-	ACTCAGGAGAAGGAGAGAATGG	6		CCTCAGGTGAAGGTGGGGAANG
chr14	45546235	45546256	chr14:45546235-45546256	30	-			ACTCAGGGGCAG-TGGGGAAGG	CCTCAGGTGAAGGTGGGGAANG
chr15	21836178	21836200	chr15:21836178-21836200	30	+	GTTCAGGTGAAGGTGAGAGAAA	6	GTTCAGGTGAAGGTGAGAGAAAG	CCTCAGGTGAAGGTGGGGAANG
chr15	8808476	8808498	chr15:8808476-8808498	30	-	ATTGAGGAGAAAGTGGGGAAAA	6		CCTCAGGTGAAGGTGGGGAANG
chr16	42824587	42824609	chr16:42824587-42824609	30	+	ACAGAGGAGAAAGTGGGGAAGA	6		CCTCAGGTGAAGGTGGGGAANG
chr16	56992813	56992835	chr16:56992813-56992835	30	+	ATAGAGGAGAAGGTGGGGAAAA	6		CCTCAGGTGAAGGTGGGGAANG
chr17	10316747	10316769	chr17:10316747-10316769	30	+	ACTAAGGTGAAGATGGAGAAAA	5		CCTCAGGTGAAGGTGGGGAANG
chr18	25383177	25383199	chr18:25383177-25383199	30	-	CTAGAGGAGAAGGTGGGGAAAT	5	CCTAGAGGAGAAGGTGGGGAAAT	CCTCAGGTGAAGGTGGGGAANG
chr1	16496206	16496228	chr1:16496206-16496228	30	-	TCACAGGTAAAGGTGGGAGGTG	6		CCTCAGGTGAAGGTGGGGAANG
chr1	75217273	75217295	chr1:75217273-75217295	30	+	TCACAGAAGAAGGTGGTGAAGG	5		CCTCAGGTGAAGGTGGGGAANG
chr2	113833898	113833920	chr2:113833898-113833920	30	-	ACTCAGATGAAGGTGGAATGTG	6		CCTCAGGTGAAGGTGGGGAANG
chr2	164234622	164234644	chr2:164234622-164234644	30	+	TCTCAGGTGAGAGTGGAGATAG	5		CCTCAGGTGAAGGTGGGGAANG
chr4	123186514	123186536	chr4:123186514-123186536	30	+	AGGCAGGTGGAGGTGGAGAAAG	5		CCTCAGGTGAAGGTGGGGAANG
chr4	140984553	140984575	chr4:140984553-140984575	30	+	ATTGAGGTGGAAGTGGGGAAGG	5		CCTCAGGTGAAGGTGGGGAANG
chr5	136969423	136969444	chr5:136969423-136969444	30	-			CCTCAGGAGA-GCTGGGGAAAG	CCTCAGGTGAAGGTGGGGAANG
chr5	54308721	54308743	chr5:54308721-54308743	30	-	CCTCTAGTGGAGGTGGAGAAAG	4		CCTCAGGTGAAGGTGGGGAANG
chr5	77146207	77146229	chr5:77146207-77146229	30	+	ACACAGGTAAAGGTGGGAGGTG	6		CCTCAGGTGAAGGTGGGGAANG
chr6	47375592	47375614	chr6:47375592-47375614	30	-	GACCAGGTGAAGGTGGAGAATT	5	AC-CAGGTGAAGGTGGAGAATT	CCTCAGGTGAAGGTGGGGAANG
chr6	83802315	83802338	chr6:83802315-83802338	30	-			CATCAGGGTGAAGCTGGAGAAGG	CCTCAGGTGAAGGTGGGGAANG
chr7	4245961	4245982	chr7:4245961-4245982	30	-			TATCAAGTGA-GGTGGGGAAGG	CCTCAGGTGAAGGTGGGGAANG
chr7	51194598	51194620	chr7:51194598-51194620	30	-	GGGCAGGAGAAGGTGGGAAAAG	5		CCTCAGGTGAAGGTGGGGAANG
chr7	94752885	94752907	chr7:94752885-94752907	30	-	GATCAGGGGAAGGTGGGAAGGG	5	GATCAGGGGAAGGTGGG-AAGG	CCTCAGGTGAAGGTGGGGAANG
chr8	107970794	107970816	chr8:107970794-107970816	30	+	CTGCAGGTGAGAGTAGGGAAGG	5		CCTCAGGTGAAGGTGGGGAANG
chr8	39406159	39406181	chr8:39406159-39406181	30	+	CACAAGGTGAAGTTGGGGGATG	5		CCTCAGGTGAAGGTGGGGAANG
chr8	57498810	57498832	chr8:57498810-57498832	30	-	TACCAGTGGAAGGTGGGGAAGT	6		CCTCAGGTGAAGGTGGGGAANG
chr8	74613422	74613444	chr8:74613422-74613444	30	+	TCTGGGGTGAAGCTGGGGAAGG	4		CCTCAGGTGAAGGTGGGGAANG
chr8	81865235	81865257	chr8:81865235-81865257	30	-	TATCAGGCTAAGGTGGAGAAGC	6		CCTCAGGTGAAGGTGGGGAANG
chr8	87105597	87105619	chr8:87105597-87105619	30	+	CCTCAGAAGGAGATGGAGAATG	5		CCTCAGGTGAAGGTGGGGAANG
chr9	103356184	103356206	chr9:103356184-103356206	30	-	GGGAAGGAGAAGGTGGGGGAAG	6		CCTCAGGTGAAGGTGGGGAANG
chr9	108965053	108965075	chr9:108965053-108965075	30	+	ACAAAGGTGATCGTGGGGAACG	5		CCTCAGGTGAAGGTGGGGAANG
chr9	28852170	28852192	chr9:28852170-28852192	30	-	CTTCAGGTGGAGATGGGAAAGG	4		CCTCAGGTGAAGGTGGGGAANG
chr9	64213192	64213214	chr9:64213192-64213214	30	-	ATACAGGTGAAGGTGAGGACAG	5		CCTCAGGTGAAGGTGGGGAANG
chrX	74035700	74035722	chrX:74035700-74035722	30	+	GCTCAGGTGGGGGTGGGGATGG	4		CCTCAGGTGAAGGTGGGGAANG
chr10	107365879	107365901	chr10:107365879-107365901	28	-	CTGCAGGTGAAGGTGTGGATGA	5	CTGCAGGTGAAGGTGTGGA-TG	CCTCAGGTGAAGGTGGGGAANG
chr10	120719118	120719140	chr10:120719118-120719140	28	+	ACACAGGTAAAGGTGGGAGGTG	6		CCTCAGGTGAAGGTGGGGAANG
chr10	25528218	25528240	chr10:25528218-25528240	28	-	AATGAGGTGAAGGTGGGGGTTG	5		CCTCAGGTGAAGGTGGGGAANG
chr10	86127231	86127254	chr10:86127231-86127254	28	-			TCCCAGGTGCAATGTGGGGAAAG	CCTCAGGTGAAGGTGGGGAANG
chr11	22436144	22436166	chr11:22436144-22436166	28	-	ACACAGGTAAAGGTGGGAAGTG	5		CCTCAGGTGAAGGTGGGGAANG
chr11	31222333	31222355	chr11:31222333-31222355	28	-	TCCCAGGTAAAGGTGGGAGGTG	6		CCTCAGGTGAAGGTGGGGAANG
chr11	46661921	46661943	chr11:46661921-46661943	28	-	ACACAGGTAAAGGTGGGAGGTG	6		CCTCAGGTGAAGGTGGGGAANG
chr11	95915362	95915384	chr11:95915362-95915384	28	+	AACTAGGTGAAGCTGGAGAAAG	6	ACT-AGGTGAAGCTGGAGAAAG	CCTCAGGTGAAGGTGGGGAANG
chr12	31280320	31280342	chr12:31280320-31280342	28	-	CTCCAGGTCAAGATGGGGGAAG	5		CCTCAGGTGAAGGTGGGGAANG
chr13	105965154	105965176	chr13:105965154-105965176	28	-	ATAGAGGAGAAAGTGGGGAAAG	6		CCTCAGGTGAAGGTGGGGAANG
chr13	52930154	52930176	chr13:52930154-52930176	28	+	TCCCAGGTGAAGATGGGGAAGT	4	CC-CAGGTGAAGATGGGGAAGT	CCTCAGGTGAAGGTGGGGAANG
chr14	106090714	106090736	chr14:106090714-106090736	28	-	TAAGAGGAGAAGGTGGGGAAGG	5		CCTCAGGTGAAGGTGGGGAANG
chr14	55336480	55336502	chr14:55336480-55336502	28	+	AATCAGCTGAAGGTGGAAAAAG	5		CCTCAGGTGAAGGTGGGGAANG
chr14	76325166	76325188	chr14:76325166-76325188	28	-	AGGGGGGTGAAGGTGGGGAGGG	6		CCTCAGGTGAAGGTGGGGAANG
chr14	9152689	9152711	chr14:9152689-9152711	28	-	GGACAGGTGAAGCTGGGGCACG	5		CCTCAGGTGAAGGTGGGGAANG
chr15	46416662	46416684	chr15:46416662-46416684	28	+	ATAGAGGAGAAAGTGGGGAAAG	6		CCTCAGGTGAAGGTGGGGAANG
chr15	93955133	93955155	chr15:93955133-93955155	28	-	ACACAGGTAAAGGTGGGAGGTG	6		CCTCAGGTGAAGGTGGGGAANG
chr17	5744328	5744350	chr17:5744328-5744350	28	-	TCACAGGTAAAGGTGGGAGGTG	6		CCTCAGGTGAAGGTGGGGAANG
chr18	24113956	24113978	chr18:24113956-24113978	28	+	CCACAGGAGAAGGTGGCAAATG	4		CCTCAGGTGAAGGTGGGGAANG
chr18	80545933	80545955	chr18:80545933-80545955	28	-	TCACAGGTAAAGGTGGGAGGTG	6		CCTCAGGTGAAGGTGGGGAANG
chr19	3664699	3664721	chr19:3664699-3664721	28	-	GCTCAGGAGGAGGTGGGGATGA	5	GCTCAGGAGGAGGTGGGGA-TG	CCTCAGGTGAAGGTGGGGAANG
chr19	41983543	41983565	chr19:41983543-41983565	28	-	TAACAGGTGAGGGTGGGCAAGA	6		CCTCAGGTGAAGGTGGGGAANG
chr19	59129269	59129291	chr19:59129269-59129291	28	-	CCTGCAGGGAAAGTGGGGAAGG	5	CTGCAGG-GAAAGTGGGGAAGG	CCTCAGGTGAAGGTGGGGAANG
chr1	106041328	106041350	chr1:106041328-106041350	28	+	TCTAAGGTTAAGGTAGAGAACG	5		CCTCAGGTGAAGGTGGGGAANG
chr1	118427298	118427320	chr1:118427298-118427320	28	+	GAACAAGTGAAGGAAGGGAAGG	6		CCTCAGGTGAAGGTGGGGAANG
chr1	67023760	67023782	chr1:67023760-67023782	28	+	ATACAGGAGAAAGTGGGGAAGA	6		CCTCAGGTGAAGGTGGGGAANG
chr2	167167706	167167728	chr2:167167706-167167728	28	-	TATCAGGGGCAGGTGGGGAAGT	5		CCTCAGGTGAAGGTGGGGAANG
chr2	18230033	18230055	chr2:18230033-18230055	28	+	CCCCAGGAGAAGGCTGGGGAAA	6	CCCCAGGAGAAGGCTGGGGAAAA	CCTCAGGTGAAGGTGGGGAANG
chr2	23368845	23368867	chr2:23368845-23368867	28	-	TCTCAGGGGCAGGTGGGGATGA	5	TCTCAGGGGCAGGTGGGGA-TG	CCTCAGGTGAAGGTGGGGAANG
chr2	31090792	31090814	chr2:31090792-31090814	28	-	ACGCAGGTAAAGGTGGGAGGTG	6		CCTCAGGTGAAGGTGGGGAANG
chr2	68402464	68402485	chr2:68402464-68402485	28	+			CCTCGGGTGTAG-TGGGGAATG	CCTCAGGTGAAGGTGGGGAANG
chr2	69308247	69308269	chr2:69308247-69308269	28	-	GATGGGGTGAGGGTGGGGAAGG	5		CCTCAGGTGAAGGTGGGGAANG
chr2	85461804	85461826	chr2:85461804-85461826	28	-	GGTCAGGTGAGGTGGGGGATGG	6	GGTCAGGTGA-GGTGGGGGATG	CCTCAGGTGAAGGTGGGGAANG
chr3	133624718	133624740	chr3:133624718-133624740	28	-	ACAGAGGTGAAGGTGGTGATAA	6		CCTCAGGTGAAGGTGGGGAANG
chr3	78144156	78144177	chr3:78144156-78144177	28	-			CATCAAGTGAAA-TGGGGAATG	CCTCAGGTGAAGGTGGGGAANG
chr4	26276080	26276102	chr4:26276080-26276102	28	-	CCTTAGGTGAAGATGGGGAAAT	3		CCTCAGGTGAAGGTGGGGAANG
chr4	47392981	47393004	chr4:47392981-47393004	28	+			CCTGAGGTGACAAGTGGGGAAGG	CCTCAGGTGAAGGTGGGGAANG
chr5	16769905	16769927	chr5:16769905-16769927	28	+	CCTCAGCTGAAGCTGAAGAATG	4		CCTCAGGTGAAGGTGGGGAANG
chr6	116958325	116958347	chr6:116958325-116958347	28	+	GACCAGGGGAAGGAGGGGAAGA	6		CCTCAGGTGAAGGTGGGGAANG
chr6	26098705	26098726	chr6:26098705-26098726	28	+			GATCAGGTGA-GGAGGGGAATG	CCTCAGGTGAAGGTGGGGAANG
chr6	32778510	32778532	chr6:32778510-32778532	28	+	ACACAGGTAAAGGTGGGAGGGG	6		CCTCAGGTGAAGGTGGGGAANG
chr6	72810976	72810998	chr6:72810976-72810998	28	+	TCTCATGTGTAGGTAGGGAAGG	4		CCTCAGGTGAAGGTGGGGAANG
chr7	137322228	137322250	chr7:137322228-137322250	28	-	CTTGAGGAGAAGGCGGGGAAGA	5		CCTCAGGTGAAGGTGGGGAANG
chr7	29244484	29244506	chr7:29244484-29244506	28	-	CACCTGGTGAAGGTAGGGAAAG	4		CCTCAGGTGAAGGTGGGGAANG
chr7	51637958	51637980	chr7:51637958-51637980	28	-	CTAGAGGAGAAGGTGGGGAAGA	5		CCTCAGGTGAAGGTGGGGAANG
chr7	99631209	99631231	chr7:99631209-99631231	28	+	AGTCAGGAGAGGGTGGGAAAGA	6		CCTCAGGTGAAGGTGGGGAANG
chr8	122173884	122173906	chr8:122173884-122173906	28	+	ACACAGGTAAAGGTGGGAGGAG	6		CCTCAGGTGAAGGTGGGGAANG
chr9	119250134	119250156	chr9:119250134-119250156	28	+	GAGAAGGTGAAGGAGGTGAATG	6		CCTCAGGTGAAGGTGGGGAANG
chr9	31861784	31861806	chr9:31861784-31861806	28	+	CCTCAGAAGCAGGTGGGGAGAG	4		CCTCAGGTGAAGGTGGGGAANG
chr9	5620766	5620788	chr9:5620766-5620788	28	+	CCACAAGAGAAAGTGGGGAAGA	5		CCTCAGGTGAAGGTGGGGAANG
chr10	20242159	20242181	chr10:20242159-20242181	26	-	ATTGAGGCGAAGGTAGGGAAGT	6		CCTCAGGTGAAGGTGGGGAANG
chr11	44583338	44583360	chr11:44583338-44583360	26	-	CCACAGTTGAAGGGTGGGTAAG	5	CCACAGTTGAAGGGTGGGTAAGG	CCTCAGGTGAAGGTGGGGAANG
chr11	85311174	85311196	chr11:85311174-85311196	26	+	CATCAGGAGAAAGGGGGGGAAA	6	CATCAGGAGAAAGGGGGGGAAAG	CCTCAGGTGAAGGTGGGGAANG
chr11	99118407	99118429	chr11:99118407-99118429	26	-	GAGCAGGGGAAGGGGGGAAAGG	6		CCTCAGGTGAAGGTGGGGAANG
chr12	34641836	34641858	chr12:34641836-34641858	26	-	TTAGGGGTGAAGGTGGGGGATG	6		CCTCAGGTGAAGGTGGGGAANG
chr12	78731175	78731197	chr12:78731175-78731197	26	-	AGGAGGGTGAAGATGGGGAAAG	6		CCTCAGGTGAAGGTGGGGAANG
chr12	85783331	85783352	chr12:85783331-85783352	26	-			CTTCAGGTGA-GATGGGAAAGG	CCTCAGGTGAAGGTGGGGAANG
chr12	86980376	86980398	chr12:86980376-86980398	26	-	GCAGAGGGGAAGGTGGGGAAGA	5		CCTCAGGTGAAGGTGGGGAANG
chr13	30282539	30282561	chr13:30282539-30282561	26	-	AAGCAGGTGAAGATGAAGAAGG	6		CCTCAGGTGAAGGTGGGGAANG
chr13	97030601	97030623	chr13:97030601-97030623	26	+	ACTCAGGTAAAAGTGGGAGGTG	6		CCTCAGGTGAAGGTGGGGAANG
chr14	29387814	29387836	chr14:29387814-29387836	26	-	GCTGTGGTGAAGGGTGGGAAAG	5		CCTCAGGTGAAGGTGGGGAANG
chr14	63444646	63444668	chr14:63444646-63444668	26	+	CCTAAGGTGAGGATGGGGGAGG	4		CCTCAGGTGAAGGTGGGGAANG
chr14	71026417	71026439	chr14:71026417-71026439	26	+	ACTCAGGAAAAGGTGAGAAAGA	6		CCTCAGGTGAAGGTGGGGAANG
chr14	95308511	95308533	chr14:95308511-95308533	26	-	ATACAGGTGAAGATGAAGAATG	6		CCTCAGGTGAAGGTGGGGAANG
chr15	19716522	19716544	chr15:19716522-19716544	26	+	GGGAAGGTGAAAATGGGGAAGG	6		CCTCAGGTGAAGGTGGGGAANG
chr15	40108910	40108932	chr15:40108910-40108932	26	-	ACTCAGGTAAAGGTGGGAGGTG	5		CCTCAGGTGAAGGTGGGGAANG
chr15	65217078	65217100	chr15:65217078-65217100	26	-	CTCTAGTTGAAGGTGGGCAAAG	5	TCTCTAGTTGAAGGTGGGCAAAG	CCTCAGGTGAAGGTGGGGAANG
chr15	74472073	74472095	chr15:74472073-74472095	26	-	CAGCAGGTGGAGTTGGGGAAAG	4		CCTCAGGTGAAGGTGGGGAANG
chr16	32190256	32190278	chr16:32190256-32190278	26	+	CCACAGATGAAGGTGAGGGGAA	6	CCACAGATGAAGGTGAGGGGAAG	CCTCAGGTGAAGGTGGGGAANG
chr16	53781213	53781235	chr16:53781213-53781235	26	-	ATTCTGGTGCAGGTGGGGAAGT	5		CCTCAGGTGAAGGTGGGGAANG
chr16	62014075	62014097	chr16:62014075-62014097	26	+	GAGCAGGAGAAGGGGGGGAAGG	5		CCTCAGGTGAAGGTGGGGAANG
chr16	65953907	65953929	chr16:65953907-65953929	26	+	ATTCAGTTGAAGGTAAAGAATG	6		CCTCAGGTGAAGGTGGGGAANG
chr16	77792676	77792698	chr16:77792676-77792698	26	-	TTTCAGGGGAAAGTGAGGAAGG	5		CCTCAGGTGAAGGTGGGGAANG
chr17	39814173	39814195	chr17:39814173-39814195	26	-	TCTCTGGTGCAGGTGGGAAAGG	4		CCTCAGGTGAAGGTGGGGAANG
chr17	74961168	74961190	chr17:74961168-74961190	26	-	ATTCAGGAGAAGGTAGAGAGGG	6		CCTCAGGTGAAGGTGGGGAANG
chr17	82572227	82572249	chr17:82572227-82572249	26	+	AGAGAGGTAAAGGTGGGGAAGA	6		CCTCAGGTGAAGGTGGGGAANG
chr17	85779390	85779412	chr17:85779390-85779412	26	+	CCCAGGGTGAAGGTGGAGAAGA	5		CCTCAGGTGAAGGTGGGGAANG
chr18	79920107	79920129	chr18:79920107-79920129	26	+	ATAGAGGTGAAAGTGGGGAAAT	6		CCTCAGGTGAAGGTGGGGAANG
chr18	90328028	90328050	chr18:90328028-90328050	26	-	AGACAGGAGAAAGTGGGGAAAA	6		CCTCAGGTGAAGGTGGGGAANG
chr19	12739358	12739380	chr19:12739358-12739380	26	-	CCACAGGTAAAGGTGGGAGGTG	5		CCTCAGGTGAAGGTGGGGAANG
chr19	28471532	28471554	chr19:28471532-28471554	26	+	ACTCAGGTATAGGTGGGGGAGA	5		CCTCAGGTGAAGGTGGGGAANG
chr19	30836491	30836513	chr19:30836491-30836513	26	-	CCTCAAGGGAAGGTGGAAAAGT	5	CCTCAAGGGAAGGTGGA-AAAG	CCTCAGGTGAAGGTGGGGAANG
chr1	171412645	171412667	chr1:171412645-171412667	26	-	CCTCAGGAGGAGGGGGGGAAAG	3		CCTCAGGTGAAGGTGGGGAANG
chr1	186847259	186847281	chr1:186847259-186847281	26	-	ACACAGGTAAAGGTGGGAGGTG	6		CCTCAGGTGAAGGTGGGGAANG
chr1	29235531	29235553	chr1:29235531-29235553	26	-	ATAGAGGAGAAAGTGGGGAAAG	6		CCTCAGGTGAAGGTGGGGAANG
chr1	53524450	53524472	chr1:53524450-53524472	26	-	TCTCAGCTAAAGGAGGGGAAGG	4		CCTCAGGTGAAGGTGGGGAANG
chr1	69762197	69762219	chr1:69762197-69762219	26	-	TCTAAGGTCAAGGTGGGAAATG	4		CCTCAGGTGAAGGTGGGGAANG
chr1	81206142	81206164	chr1:81206142-81206164	26	+	GTTCAGTTGAAGATGGGAATGG	6		CCTCAGGTGAAGGTGGGGAANG
chr2	127534136	127534157	chr2:127534136-127534157	26	-			CCCTAGGTAAAG-TGGGGAAAG	CCTCAGGTGAAGGTGGGGAANG
chr2	147197762	147197784	chr2:147197762-147197784	26	-	GAGGAGGTGAAGCTGGGAAAGG	6		CCTCAGGTGAAGGTGGGGAANG
chr2	27761777	27761799	chr2:27761777-27761799	26	-	AATCAGGTTGAGGTGGGGATGG	5		CCTCAGGTGAAGGTGGGGAANG
chr2	41309697	41309719	chr2:41309697-41309719	26	+	ACAGAGGAGAAAGTGGGGAAGA	6		CCTCAGGTGAAGGTGGGGAANG
chr2	60368438	60368460	chr2:60368438-60368460	26	-	CTTCAGGAGAAAGTGGGGCATG	4		CCTCAGGTGAAGGTGGGGAANG
chr2	85063772	85063794	chr2:85063772-85063794	26	+	CCCCAAGTGAAGTTAGGGAATG	4		CCTCAGGTGAAGGTGGGGAANG
chr2	88447620	88447642	chr2:88447620-88447642	26	-	ACTAATGTGAAGATGGGAAATG	5		CCTCAGGTGAAGGTGGGGAANG
chr3	135776000	135776022	chr3:135776000-135776022	26	-	TTTCAGGGGAAGGTAAGGAAGG	5		CCTCAGGTGAAGGTGGGGAANG
chr3	14344970	14344992	chr3:14344970-14344992	26	-	ACACAGGTAAAGGTGGGAGGTG	6		CCTCAGGTGAAGGTGGGGAANG
chr3	158801067	158801089	chr3:158801067-158801089	26	+	ATTGAGGAGAAAGTGGGGAAAA	6		CCTCAGGTGAAGGTGGGGAANG
chr3	21437873	21437895	chr3:21437873-21437895	26	-	TATCAGGTGGAGGTGGGGCAGG	4		CCTCAGGTGAAGGTGGGGAANG
chr3	28377851	28377873	chr3:28377851-28377873	26	-	TAGCGGGTGAGGGTGGGGAAAT	6		CCTCAGGTGAAGGTGGGGAANG
chr3	4340669	4340691	chr3:4340669-4340691	26	-	TCACAGGTAAAGGTGGGAGGTG	6		CCTCAGGTGAAGGTGGGGAANG
chr3	68713389	68713411	chr3:68713389-68713411	26	-	ACAAAGGTGAAGGTGGAAAATG	5		CCTCAGGTGAAGGTGGGGAANG
chr4	10561373	10561395	chr4:10561373-10561395	26	+	TACCAGGCAAAGGTGAGGAAGG	6		CCTCAGGTGAAGGTGGGGAANG
chr4	55319080	55319102	chr4:55319080-55319102	26	+	AGACAGTTGAGGGTGGGGAACT	6		CCTCAGGTGAAGGTGGGGAANG
chr4	85498026	85498048	chr4:85498026-85498048	26	-	ACTGAGGAGAAAGTGGGGAATA	5		CCTCAGGTGAAGGTGGGGAANG
chr5	151689930	151689952	chr5:151689930-151689952	26	+	GTACAAGTGAAGGAAGGGAAGG	6		CCTCAGGTGAAGGTGGGGAANG
chr5	53368885	53368907	chr5:53368885-53368907	26	+	ACGCAGGTAAAGGTGGGAGGTG	6		CCTCAGGTGAAGGTGGGGAANG
chr5	69014464	69014486	chr5:69014464-69014486	26	+	GTGAAGGTGAAGGTGGGGATGA	6		CCTCAGGTGAAGGTGGGGAANG
chr6	28174442	28174464	chr6:28174442-28174464	26	+	ACCTGGGTGAAAGTGGGGAGGG	6	CCTG-GGTGAAAGTGGGGAGGG	CCTCAGGTGAAGGTGGGGAANG
chr6	36462886	36462908	chr6:36462886-36462908	26	-	GGTAGGGTGAAGCTGGGGAAAG	5		CCTCAGGTGAAGGTGGGGAANG
chr6	62745040	62745062	chr6:62745040-62745062	26	+	TTAGAGGAGAAGGTGGGGAAAA	6		CCTCAGGTGAAGGTGGGGAANG
chr7	106343533	106343555	chr7:106343533-106343555	26	-	ACAAAGGAGAAAGTGGGGAAAA	6		CCTCAGGTGAAGGTGGGGAANG
chr7	112699850	112699872	chr7:112699850-112699872	26	-	CCTAAGGGATAAGTGGGGAAGG	5		CCTCAGGTGAAGGTGGGGAANG
chr7	135357062	135357084	chr7:135357062-135357084	26	-	CCACAGGTAAAGGTGGGGTGTG	4		CCTCAGGTGAAGGTGGGGAANG
chr7	4361495	4361517	chr7:4361495-4361517	26	+	AAAAAGGTGGAGGTGGGGAAGA	6		CCTCAGGTGAAGGTGGGGAANG
chr7	53949497	53949519	chr7:53949497-53949519	26	+	ACAGAGGAGAAAGTGGGGAAGA	6		CCTCAGGTGAAGGTGGGGAANG
chr7	68617991	68618013	chr7:68617991-68618013	26	-	GAGCAGGTGTAGATGGGAAAAG	6		CCTCAGGTGAAGGTGGGGAANG
chr8	108575391	108575413	chr8:108575391-108575413	26	+	ACTCAGGGGGAGGGGGGAAGGG	6	ACTCAGGGGGAGG-GGGGAAGG	CCTCAGGTGAAGGTGGGGAANG
chr8	77869672	77869694	chr8:77869672-77869694	26	-	TCGCAGGTAAAGGTGGGAGGTG	6		CCTCAGGTGAAGGTGGGGAANG
chr8	78671949	78671971	chr8:78671949-78671971	26	+	AAGGAGGTGAAGGTGGGGAGGC	6		CCTCAGGTGAAGGTGGGGAANG
chr8	90610467	90610489	chr8:90610467-90610489	26	+	CACTAGGCAAAGGTGGGAAAGG	6		CCTCAGGTGAAGGTGGGGAANG
chr8	98927694	98927716	chr8:98927694-98927716	26	+	GATCAGGTGAGGGGGGGAACAG	6		CCTCAGGTGAAGGTGGGGAANG
chr9	41343636	41343658	chr9:41343636-41343658	26	+	TCACAGGTAAAGGTGGGAGGTG	6		CCTCAGGTGAAGGTGGGGAANG
chr9	48386387	48386409	chr9:48386387-48386409	26	-	ATTGAGGAGAAAGTGGGGAAGA	6		CCTCAGGTGAAGGTGGGGAANG
chr9	81775803	81775825	chr9:81775803-81775825	26	+	CTTCAGTTGAAAGTGGGGAACT	4		CCTCAGGTGAAGGTGGGGAANG
chrX	82444569	82444591	chrX:82444569-82444591	26	+	ATAGAGGAGAAAGTGGGGAAAG	6		CCTCAGGTGAAGGTGGGGAANG
chrX	89618876	89618898	chrX:89618876-89618898	26	-	ATCTAGGAGAAGTTGGGGAAGG	6	TCT-AGGAGAAGTTGGGGAAGG	CCTCAGGTGAAGGTGGGGAANG
chr10	121762582	121762604	chr10:121762582-121762604	24	-	TCTCAGGAGAAGGTGAGATATG	5		CCTCAGGTGAAGGTGGGGAANG
chr10	21556410	21556432	chr10:21556410-21556432	24	+	ACTCAGAATAAAGTGGGAAATG	6		CCTCAGGTGAAGGTGGGGAANG
chr10	31678752	31678774	chr10:31678752-31678774	24	-	ACAGAGGAGAAAGTGGGGAAAA	6		CCTCAGGTGAAGGTGGGGAANG
chr10	60649361	60649383	chr10:60649361-60649383	24	-	CCTCAAGGATAGGTGGGGAAGG	4		CCTCAGGTGAAGGTGGGGAANG
chr10	79676834	79676856	chr10:79676834-79676856	24	-	TGACCAGTGAAGGTGGGGAACT	6		CCTCAGGTGAAGGTGGGGAANG
chr10	83639470	83639492	chr10:83639470-83639492	24	-	GTGCAGGTGACGGTGGGGAGGT	6		CCTCAGGTGAAGGTGGGGAANG
chr11	14681810	14681832	chr11:14681810-14681832	24	-	ACAGAGGAGAAAGTGGGGAAAA	6		CCTCAGGTGAAGGTGGGGAANG
chr11	16778944	16778966	chr11:16778944-16778966	24	-	GCTCAGGTGAAGGGGGAACAGT	6	GCTCAGGTGAAGG-GGGAACAG	CCTCAGGTGAAGGTGGGGAANG
chr11	18141454	18141476	chr11:18141454-18141476	24	+	TCTCAGGATAAGATGGGAAATA	6		CCTCAGGTGAAGGTGGGGAANG
chr11	24085846	24085868	chr11:24085846-24085868	24	+	AGTCAGATGCAGGTGGGAAAGG	5		CCTCAGGTGAAGGTGGGGAANG
chr11	58602273	58602295	chr11:58602273-58602295	24	+	CCACAGGGGAAGCTGGGAAATG	4		CCTCAGGTGAAGGTGGGGAANG
chr11	86342154	86342176	chr11:86342154-86342176	24	-	GAACAGGTGAAGGTGGTAAGAG	6		CCTCAGGTGAAGGTGGGGAANG
chr11	9470040	9470062	chr11:9470040-9470062	24	+	AAGCAGGTGGAGGGGGGAAAGG	6		CCTCAGGTGAAGGTGGGGAANG
chr11	97532966	97532988	chr11:97532966-97532988	24	+	TGGTAGGTGAGGGTGGGGTAGG	6		CCTCAGGTGAAGGTGGGGAANG
chr12	32577438	32577460	chr12:32577438-32577460	24	-	CTGCAGGCAAAGATGAGGAATG	6		CCTCAGGTGAAGGTGGGGAANG
chr13	26289537	26289559	chr13:26289537-26289559	24	+	ACAGAGGAGAAAGTGGGGAAGA	6		CCTCAGGTGAAGGTGGGGAANG
chr14	12936988	12937010	chr14:12936988-12937010	24	-	ACACAGGTAAAGGTGGGAGGTG	6		CCTCAGGTGAAGGTGGGGAANG
chr14	75700205	75700227	chr14:75700205-75700227	24	-	GCCCAGGTGGAGGTGGGGACTG	4	CC-CAGGTGGAGGTGGGGACTG	CCTCAGGTGAAGGTGGGGAANG
chr15	15131049	15131071	chr15:15131049-15131071	24	-	ATTGAGGAGAAAGTGGGGAAAA	6		CCTCAGGTGAAGGTGGGGAANG
chr15	26137801	26137823	chr15:26137801-26137823	24	+	CCTCATGTGAAGTTGGGTAATG	3		CCTCAGGTGAAGGTGGGGAANG
chr16	43943289	43943311	chr16:43943289-43943311	24	-	CTTCAGGTGTAAGTGGGGAGAG	4		CCTCAGGTGAAGGTGGGGAANG
chr17	25845967	25845989	chr17:25845967-25845989	24	-	GCTCAGGTGATGGTGGGGAGGG	3		CCTCAGGTGAAGGTGGGGAANG
chr17	34582042	34582064	chr17:34582042-34582064	24	-	AGGAAGGTGGAAGTGGGGAAAG	6		CCTCAGGTGAAGGTGGGGAANG
chr17	41802481	41802503	chr17:41802481-41802503	24	+	AAGAAGGTGAAGGAGGAGAAGG	6		CCTCAGGTGAAGGTGGGGAANG
chr17	49066924	49066947	chr17:49066924-49066947	24	+			CTACAGGTGAAATGTGGGGAAAG	CCTCAGGTGAAGGTGGGGAANG
chr17	51486449	51486471	chr17:51486449-51486471	24	-	TTCCAGGAGAAGGTGGGTAAAG	5	CTTCCAGGAGAAGGTGGGTAAAG	CCTCAGGTGAAGGTGGGGAANG
chr17	86338275	86338297	chr17:86338275-86338297	24	-	GAAGGGGTGAAGGTGGGGAAGG	5		CCTCAGGTGAAGGTGGGGAANG
chr18	36811038	36811060	chr18:36811038-36811060	24	+	ACTCAGGAAAAGATAGGGAAGA	6		CCTCAGGTGAAGGTGGGGAANG
chr18	49878722	49878744	chr18:49878722-49878744	24	-	ACTGAGGTAAAGTTGGGGAAAG	4		CCTCAGGTGAAGGTGGGGAANG
chr18	4998928	4998950	chr18:4998928-4998950	24	+	AGGAAGGTGAAGGTGGGGAGAG	5		CCTCAGGTGAAGGTGGGGAANG
chr1	105578394	105578416	chr1:105578394-105578416	24	+	ATAGAGGAGAAAGTGGGGAAGG	6		CCTCAGGTGAAGGTGGGGAANG
chr1	151409615	151409637	chr1:151409615-151409637	24	-	ACTCAGGTGAAGGTGAAATGGG	6		CCTCAGGTGAAGGTGGGGAANG
chr1	15340887	15340909	chr1:15340887-15340909	24	-	ATAGAGGAGAAAGTGGGGAAAG	6		CCTCAGGTGAAGGTGGGGAANG
chr1	189016949	189016971	chr1:189016949-189016971	24	+	GCCCAGGTAAAGGTGGAAAGAG	6		CCTCAGGTGAAGGTGGGGAANG
chr1	77063775	77063797	chr1:77063775-77063797	24	-	TGTCAGATGAGGGTGGGAAAGG	5		CCTCAGGTGAAGGTGGGGAANG
chr2	163390471	163390492	chr2:163390471-163390492	24	-			CATCAG-TGAAAGTGGAGAATG	CCTCAGGTGAAGGTGGGGAANG
chr2	172397093	172397115	chr2:172397093-172397115	24	-	AAGCAGATGAAGGTGGTGAAAT	6		CCTCAGGTGAAGGTGGGGAANG
chr2	172719973	172719995	chr2:172719973-172719995	24	-	AAGCAGGTTAAGGGGGGAAAGG	6		CCTCAGGTGAAGGTGGGGAANG
chr2	49557559	49557581	chr2:49557559-49557581	24	-	ACACTAGTGAAGGTGGGGGAAG	5		CCTCAGGTGAAGGTGGGGAANG
chr2	85229178	85229199	chr2:85229178-85229199	24	-			ACCCAGGT-AAGGTGGGGAAGG	CCTCAGGTGAAGGTGGGGAANG
chr2	85383906	85383928	chr2:85383906-85383928	24	-	TCTCAGATGAAAGGGGGAAGGG	6	TCTCAGATGAAAG-GGGGAAGG	CCTCAGGTGAAGGTGGGGAANG
chr3	56699875	56699897	chr3:56699875-56699897	24	+	GGTATGGTGATGGTGGGGAAGG	5		CCTCAGGTGAAGGTGGGGAANG
chr4	105281679	105281701	chr4:105281679-105281701	24	+	TTACAGGAGAAAGTGGGGGAGG	6		CCTCAGGTGAAGGTGGGGAANG
chr4	148264833	148264854	chr4:148264833-148264854	24	+			GCTCAGG-GAAGATGGGGAAAG	CCTCAGGTGAAGGTGGGGAANG
chr4	28114322	28114344	chr4:28114322-28114344	24	-	ACTCAGGAGAAAGAGGGGATAG	5		CCTCAGGTGAAGGTGGGGAANG
chr4	30800705	30800727	chr4:30800705-30800727	24	-	ACTTAAGTGAAGCTGGGTAATG	5		CCTCAGGTGAAGGTGGGGAANG
chr4	70742319	70742341	chr4:70742319-70742341	24	-	ACACAGGTAAAGGTGGGAGGTG	6		CCTCAGGTGAAGGTGGGGAANG
chr5	85418843	85418865	chr5:85418843-85418865	24	+	ATAGAGGAGAAAGTGGGGAAGG	6		CCTCAGGTGAAGGTGGGGAANG
chr6	114303800	114303822	chr6:114303800-114303822	24	-	TCTCAGAGGAAGGTGGGCAAGA	5		CCTCAGGTGAAGGTGGGGAANG
chr6	124892440	124892462	chr6:124892440-124892462	24	-	CTTCAGATGAAGATGGAGAACT	5		CCTCAGGTGAAGGTGGGGAANG
chr6	44300712	44300733	chr6:44300712-44300733	24	-			ACTCAA-TGAAAGTGGGGAAAG	CCTCAGGTGAAGGTGGGGAANG
chr7	55662529	55662551	chr7:55662529-55662551	24	-	ATACAGGAGAAAGTGGGGAAAA	6		CCTCAGGTGAAGGTGGGGAANG
chr8	28443651	28443673	chr8:28443651-28443673	24	-	GCTCTCGTGAATGTGGGGAAGG	4		CCTCAGGTGAAGGTGGGGAANG
chr8	56523513	56523535	chr8:56523513-56523535	24	+	CTCAAGGTGAAGGGGGGAAAGA	6	CTCAAGGTGAAGG-GGGGAAAG	CCTCAGGTGAAGGTGGGGAANG
chr8	61662275	61662297	chr8:61662275-61662297	24	+	CCATCAGTGAAGGTGGGGACGT	6	CATCAG-TGAAGGTGGGGACGT	CCTCAGGTGAAGGTGGGGAANG
chr8	64394063	64394085	chr8:64394063-64394085	24	+	TCGCAGGTAAAGGTGGGAGGTG	6		CCTCAGGTGAAGGTGGGGAANG
chr9	40693219	40693241	chr9:40693219-40693241	24	+	TCTCAGGAGAAGGCAGGGAAGA	5		CCTCAGGTGAAGGTGGGGAANG
chrX	100093696	100093718	chrX:100093696-100093718	24	-	ACAGAGGAGAAAGTGGGGAAGA	6		CCTCAGGTGAAGGTGGGGAANG
chrX	100462911	100462933	chrX:100462911-100462933	24	-	CAGGGGGTGAAGGTGGGGATGT	6		CCTCAGGTGAAGGTGGGGAANG
chrX	156424353	156424375	chrX:156424353-156424375	24	-	ACACAGGTAAAGGTGGGAGGTG	6		CCTCAGGTGAAGGTGGGGAANG
chr5	35738648	35738670	chr5:35738648-35738670	23	-	TGTCAGATGAAGGTGGGGCAGG	4		CCTCAGGTGAAGGTGGGGAANG
chr10	105123695	105123716	chr10:105123695-105123716	22	-			CCTCAGGTAAAG-TGGGAAGTG	CCTCAGGTGAAGGTGGGGAANG
chr10	41001993	41002015	chr10:41001993-41002015	22	-	CTTCAGGCAGAGGTGGGGACAG	5		CCTCAGGTGAAGGTGGGGAANG
chr10	47818305	47818327	chr10:47818305-47818327	22	-	ATAGAGGAGAAAGTGGGGAAAG	6		CCTCAGGTGAAGGTGGGGAANG
chr10	68210643	68210665	chr10:68210643-68210665	22	-	AACAGGGTGAAGGTGGGGAGGG	6		CCTCAGGTGAAGGTGGGGAANG
chr10	69261614	69261636	chr10:69261614-69261636	22	+	CCTCAGTTATCGGTGGGGAACA	5		CCTCAGGTGAAGGTGGGGAANG
chr11	46326014	46326036	chr11:46326014-46326036	22	+	ATCCAGGTGAGGGTGAAGAAAG	6		CCTCAGGTGAAGGTGGGGAANG
chr11	93253735	93253757	chr11:93253735-93253757	22	-	CATTATGTGAAGGTGGGGAATG	3		CCTCAGGTGAAGGTGGGGAANG
chr12	112680835	112680858	chr12:112680835-112680858	22	-			CCTCAGGTGTGAGGTGGGGAGAA	CCTCAGGTGAAGGTGGGGAANG
chr12	119281474	119281496	chr12:119281474-119281496	22	+	TCACAGGTAAAGGTGGGGAGTG	4		CCTCAGGTGAAGGTGGGGAANG
chr12	73289963	73289985	chr12:73289963-73289985	22	-	CTCACGGTGAAGCTGGGGAAAG	5	GCTCACGGTGAAGCTGGGGAAAG	CCTCAGGTGAAGGTGGGGAANG
chr12	82499049	82499072	chr12:82499049-82499072	22	+			CCTCAGGAGATGAGTGGGGAATG	CCTCAGGTGAAGGTGGGGAANG
chr13	109491817	109491839	chr13:109491817-109491839	22	+	TTCTAGGTGAAGGAGGAGAAAG	6	TCT-AGGTGAAGGAGGAGAAAG	CCTCAGGTGAAGGTGGGGAANG
chr13	16193540	16193562	chr13:16193540-16193562	22	-	TTTCAGGAGAAAATGGTGAAAG	6		CCTCAGGTGAAGGTGGGGAANG
chr13	48823572	48823594	chr13:48823572-48823594	22	+	CTTTCAGGGAAGGTGGGGAAAG	5	TTTCAGG-GAAGGTGGGGAAAG	CCTCAGGTGAAGGTGGGGAANG
chr14	109781308	109781330	chr14:109781308-109781330	22	-	CTGCAGGTGAAGGTGTGGAATG	3		CCTCAGGTGAAGGTGGGGAANG
chr14	40915746	40915768	chr14:40915746-40915768	22	-	CATCAGGTGGAGGTGGGGGAGG	3		CCTCAGGTGAAGGTGGGGAANG
chr14	61889946	61889968	chr14:61889946-61889968	22	+	CAGAGGGTGAAGGTAGGGAATG	5		CCTCAGGTGAAGGTGGGGAANG
chr15	10361988	10362010	chr15:10361988-10362010	22	-	ACAGAGGAGAAAGTGGGGAAAA	6		CCTCAGGTGAAGGTGGGGAANG
chr15	11822200	11822222	chr15:11822200-11822222	22	-	CTAGAGGAGAAAGTGGGGAAAA	6		CCTCAGGTGAAGGTGGGGAANG
chr15	71520601	71520623	chr15:71520601-71520623	22	+	ACACAGGAGAAAGTGGGAAAGA	6		CCTCAGGTGAAGGTGGGGAANG
chr15	8266183	8266205	chr15:8266183-8266205	22	+	ACCCGAGTGAAGGTGGAGAAGA	6		CCTCAGGTGAAGGTGGGGAANG
chr16	18603276	18603298	chr16:18603276-18603298	22	-	ACTGAGTAGAAGGTGGGGAAGC	5		CCTCAGGTGAAGGTGGGGAANG
chr16	43820791	43820813	chr16:43820791-43820813	22	+	AAGCAGGGGAAGGTGGGGGATG	5		CCTCAGGTGAAGGTGGGGAANG
chr16	4455259	4455281	chr16:4455259-4455281	22	+	GCTTAGATGAAGGTGGGGCAGA	5		CCTCAGGTGAAGGTGGGGAANG
chr16	52595896	52595917	chr16:52595896-52595917	22	+			CTGCAGGTGAAGG-GGGAAAGG	CCTCAGGTGAAGGTGGGGAANG
chr16	97627904	97627926	chr16:97627904-97627926	22	+	ACAGAGGAGAAAGTGGGGAAGA	6		CCTCAGGTGAAGGTGGGGAANG
chr17	18038972	18038994	chr17:18038972-18038994	22	+	ACAGAGGAGAAAGTGGGGAAAA	6		CCTCAGGTGAAGGTGGGGAANG
chr17	37209494	37209516	chr17:37209494-37209516	22	-	ACTCAGAGGAAGGTAGAGAAAG	5		CCTCAGGTGAAGGTGGGGAANG
chr17	69559890	69559912	chr17:69559890-69559912	22	-	TCCCAGGGGAAAGTGGGGACTG	5	CC-CAGGGGAAAGTGGGGACTG	CCTCAGGTGAAGGTGGGGAANG
chr17	78659068	78659090	chr17:78659068-78659090	22	+	ACAGAGGAGAAAGTGGGGAAGA	6		CCTCAGGTGAAGGTGGGGAANG
chr17	82573484	82573506	chr17:82573484-82573506	22	+	CCTCAGGTGTAAGTAAGGAAGA	5		CCTCAGGTGAAGGTGGGGAANG
chr18	54703731	54703753	chr18:54703731-54703753	22	-	ATAGAGGAGAAAGTGGGGAAAG	6		CCTCAGGTGAAGGTGGGGAANG
chr19	18875651	18875673	chr19:18875651-18875673	22	-	CCTCCAGTGAAGGTGGGGAGGG	3		CCTCAGGTGAAGGTGGGGAANG
chr19	28868452	28868474	chr19:28868452-28868474	22	+	AGGAAGGTGAGGGTGGGGGAAG	6		CCTCAGGTGAAGGTGGGGAANG
chr1	165257061	165257083	chr1:165257061-165257083	22	-	ACAGAGGAGAAAGTGGGGAAAA	6		CCTCAGGTGAAGGTGGGGAANG
chr1	189126805	189126827	chr1:189126805-189126827	22	+	CCTCTGGTGAAGGTGGGTGAAG	3		CCTCAGGTGAAGGTGGGGAANG
chr2	127095005	127095027	chr2:127095005-127095027	22	-	CACCCAGGGAAGCTGGGGAAGG	6	ACCCAGG-GAAGCTGGGGAAGG	CCTCAGGTGAAGGTGGGGAANG
chr2	170072066	170072088	chr2:170072066-170072088	22	+	GCTTCAGGGAAGGAGGGGAAAG	6	CTTCAGG-GAAGGAGGGGAAAG	CCTCAGGTGAAGGTGGGGAANG
chr3	101499874	101499896	chr3:101499874-101499896	22	+	ATAGAGGTGGAGGTGGGGAAAC	6		CCTCAGGTGAAGGTGGGGAANG
chr3	10449326	10449348	chr3:10449326-10449348	22	+	GGTCAGGTGGGGGTGGGGATGG	5		CCTCAGGTGAAGGTGGGGAANG
chr3	33392967	33392989	chr3:33392967-33392989	22	-	ACTCAGGTATAGGTTGGGAAAG	4		CCTCAGGTGAAGGTGGGGAANG
chr4	117874923	117874945	chr4:117874923-117874945	22	+	GCTAAGGTAAAGGTGAAGAAAG	5		CCTCAGGTGAAGGTGGGGAANG
chr4	145232200	145232222	chr4:145232200-145232222	22	-	ACACAGGTAAAGGTGGGAGGTG	6		CCTCAGGTGAAGGTGGGGAANG
chr4	147597044	147597066	chr4:147597044-147597066	22	+	ACAGAGGAGAAAGTGGGGAAAA	6		CCTCAGGTGAAGGTGGGGAANG
chr4	36162680	36162702	chr4:36162680-36162702	22	-	ATAGAGGAGAAAGTGGGGAAGG	6		CCTCAGGTGAAGGTGGGGAANG
chr4	78120730	78120752	chr4:78120730-78120752	22	-	ACAGAGGAGAAAGTGGGGAAAG	5		CCTCAGGTGAAGGTGGGGAANG
chr4	8383194	8383217	chr4:8383194-8383217	22	+			CCACAGGAGACAGGTGGGGAAGA	CCTCAGGTGAAGGTGGGGAANG
chr4	98710076	98710098	chr4:98710076-98710098	22	+	CCACAGGTAAAGGTGGGAGATG	4		CCTCAGGTGAAGGTGGGGAANG
chr5	127913266	127913288	chr5:127913266-127913288	22	-	GCAAAGGTGAAGGTGAAGAAAG	5		CCTCAGGTGAAGGTGGGGAANG
chr5	71215704	71215726	chr5:71215704-71215726	22	-	ATCCAAGTGAAGGTGAGTAACG	6		CCTCAGGTGAAGGTGGGGAANG
chr6	36887644	36887666	chr6:36887644-36887666	22	+	ATAGAGGAGAAAGTGGGGAAAG	6		CCTCAGGTGAAGGTGGGGAANG
chr6	51783918	51783940	chr6:51783918-51783940	22	+	CAACAGTAGAAGGTGGGCAAGA	6		CCTCAGGTGAAGGTGGGGAANG
chr7	39836835	39836857	chr7:39836835-39836857	22	+	TTATAGGTGAAGCTGGGGAAAC	6		CCTCAGGTGAAGGTGGGGAANG
chr7	44344018	44344040	chr7:44344018-44344040	22	-	GGGCAGTAGAAGGAGGGGAAGG	6		CCTCAGGTGAAGGTGGGGAANG
chr7	48270552	48270574	chr7:48270552-48270574	22	+	TCTGAGGTGAAAGTAGGAAAGG	5		CCTCAGGTGAAGGTGGGGAANG
chr7	78576822	78576844	chr7:78576822-78576844	22	+	ATGCAGATGAGGGTGGGAAAGG	6		CCTCAGGTGAAGGTGGGGAANG
chr7	97478495	97478517	chr7:97478495-97478517	22	+	TCTGAGGGGAAGGTGGGGAACA	4		CCTCAGGTGAAGGTGGGGAANG
chr8	32188502	32188524	chr8:32188502-32188524	22	-	CTACAGGAGAAGGAAGGGAAGG	5		CCTCAGGTGAAGGTGGGGAANG
chr8	45411030	45411052	chr8:45411030-45411052	22	+	GCAGAGGTGAAAGTGGAAAAGG	6		CCTCAGGTGAAGGTGGGGAANG
chr8	51203700	51203722	chr8:51203700-51203722	22	-	CAGAAGGTGAAAGTGGGAAAGA	6		CCTCAGGTGAAGGTGGGGAANG
chr8	73645378	73645400	chr8:73645378-73645400	22	-	ACACAGGTAAAGGTGGGAGGTG	6		CCTCAGGTGAAGGTGGGGAANG
chr8	91969928	91969950	chr8:91969928-91969950	22	+	TCTCAGGAGAAGGGGGAGAAGT	5		CCTCAGGTGAAGGTGGGGAANG
chr8	98671325	98671347	chr8:98671325-98671347	22	-	ATAGAGGAGAAAGTGGGGAAGG	6		CCTCAGGTGAAGGTGGGGAANG
chr9	109496491	109496513	chr9:109496491-109496513	22	+	ACCTAGGCGAAGGAGAGGAAAG	6	CCT-AGGCGAAGGAGAGGAAAG	CCTCAGGTGAAGGTGGGGAANG
chr9	44284644	44284666	chr9:44284644-44284666	22	-	CATCAGATGAAGTGAGGGGAAG	6	CATCAGATGAAGTGAGGGGAAGG	CCTCAGGTGAAGGTGGGGAANG
chrX	12030812	12030834	chrX:12030812-12030834	22	+	CTACAGAAGAAGGTAGGGAAGG	5		CCTCAGGTGAAGGTGGGGAANG
chrX	84464660	84464682	chrX:84464660-84464682	22	+	AGTTAGGTGAAAGTGGGCAAAG	5		CCTCAGGTGAAGGTGGGGAANG
chr13	7369454	7369476	chr13:7369454-7369476	21	+	CCAGAGGAGAAAGTGGGGAAAA	5		CCTCAGGTGAAGGTGGGGAANG
chr10	104888705	104888727	chr10:104888705-104888727	20	-	ACACAGGAGAAGGTAGGGGAAA	6		CCTCAGGTGAAGGTGGGGAANG
chr10	43688375	43688397	chr10:43688375-43688397	20	+	ACACAGGTAAAGGTGGGAGGTG	6		CCTCAGGTGAAGGTGGGGAANG
chr10	53548298	53548320	chr10:53548298-53548320	20	+	CTCAAGGTGGAGGTGGAGAAAG	5	CCTCAAGGTGGAGGTGGAGAAAG	CCTCAGGTGAAGGTGGGGAANG
chr10	56874307	56874329	chr10:56874307-56874329	20	-	AAACAGAAGAAAGTGGGGAAGG	6		CCTCAGGTGAAGGTGGGGAANG
chr10	63277867	63277889	chr10:63277867-63277889	20	+	ACTCAGGTAAAGGTGGAAGGAG	6		CCTCAGGTGAAGGTGGGGAANG
chr11	107461499	107461521	chr11:107461499-107461521	20	-	CCACAGGTAAAGGTGGGAGGTG	5		CCTCAGGTGAAGGTGGGGAANG
chr11	114009668	114009690	chr11:114009668-114009690	20	+	CCATCAGGGAAGGTGGGGGAGG	6	CATCAGG-GAAGGTGGGGGAGG	CCTCAGGTGAAGGTGGGGAANG
chr11	118459078	118459100	chr11:118459078-118459100	20	-	TGTGTGGTGAATGTGGGGGAAG	6		CCTCAGGTGAAGGTGGGGAANG
chr11	54083212	54083234	chr11:54083212-54083234	20	+	CTTCAGGTGAAGATGGAGAACT	4		CCTCAGGTGAAGGTGGGGAANG
chr11	77839305	77839326	chr11:77839305-77839326	20	-			CCTCAGG-GAAGGAGGGAAAGA	CCTCAGGTGAAGGTGGGGAANG
chr11	98722713	98722735	chr11:98722713-98722735	20	-	ACTCAGATGGCGGTGGGGGATG	5		CCTCAGGTGAAGGTGGGGAANG
chr12	100163040	100163062	chr12:100163040-100163062	20	-	TCACAGGTAAAGGTGGGAGGTG	6		CCTCAGGTGAAGGTGGGGAANG
chr12	55814344	55814366	chr12:55814344-55814366	20	+	ACAGAGGAGAAAGTGGGGAAGA	6		CCTCAGGTGAAGGTGGGGAANG
chr12	59340232	59340254	chr12:59340232-59340254	20	-	GATCAGGTGAAGGTAGGGAGGA	5	GATCAGGTGAAGGTAGGGA-GG	CCTCAGGTGAAGGTGGGGAANG
chr13	110724274	110724296	chr13:110724274-110724296	20	+	ACACAGGTGAAGGCAGGAAAGG	5		CCTCAGGTGAAGGTGGGGAANG
chr13	49290173	49290195	chr13:49290173-49290195	20	+	TCCCAGGGGAAGGTGGGAGATG	5	CC-CAGGGGAAGGTGGGAGATG	CCTCAGGTGAAGGTGGGGAANG
chr13	70659786	70659808	chr13:70659786-70659808	20	+	CCCAGGAGGAAAGTGGGGAAGG	6		CCTCAGGTGAAGGTGGGGAANG
chr14	76780610	76780632	chr14:76780610-76780632	20	-	GCCCAGGAGAAAGTGGAGAACA	6		CCTCAGGTGAAGGTGGGGAANG
chr15	103239092	103239113	chr15:103239092-103239113	20	+			TCTCAAGTGAAGG-GAGGAACG	CCTCAGGTGAAGGTGGGGAANG
chr15	45286753	45286775	chr15:45286753-45286775	20	-	TCTCAGGAGAAGGGGAGGAAGA	5		CCTCAGGTGAAGGTGGGGAANG
chr15	6112788	6112810	chr15:6112788-6112810	20	+	CTAGAGGAGAAAGTGGGGAAAA	6		CCTCAGGTGAAGGTGGGGAANG
chr15	8328640	8328662	chr15:8328640-8328662	20	+	CTTCAGATGAAGATGGAGAACT	5		CCTCAGGTGAAGGTGGGGAANG
chr15	93893775	93893797	chr15:93893775-93893797	20	+	GCCCCAGGGAAGGTGGGGAACA	6	CCCCAGG-GAAGGTGGGGAACA	CCTCAGGTGAAGGTGGGGAANG
chr15	96940227	96940249	chr15:96940227-96940249	20	-	GTTCAGGCGAGGGTGGGGAGAG	5		CCTCAGGTGAAGGTGGGGAANG
chr16	39121889	39121911	chr16:39121889-39121911	20	+	CCGAAGGTAAAGGTGGGAGGTG	6		CCTCAGGTGAAGGTGGGGAANG
chr16	84003041	84003063	chr16:84003041-84003063	20	-	ACAGAGGAGAAAGTGGGGAAGA	6		CCTCAGGTGAAGGTGGGGAANG
chr16	87780800	87780822	chr16:87780800-87780822	20	-	ACACAGGTAAAGGTGGGAGGTG	6		CCTCAGGTGAAGGTGGGGAANG
chr16	9271951	9271973	chr16:9271951-9271973	20	+	TCACAGGTGAAGGTAGAAAAGG	5		CCTCAGGTGAAGGTGGGGAANG
chr17	30731373	30731395	chr17:30731373-30731395	20	-	GCGCAGGTGTAGATGGGGGAAG	5		CCTCAGGTGAAGGTGGGGAANG
chr17	66253013	66253035	chr17:66253013-66253035	20	+	GATGAGGTGAAGGTGGGAATGA	6	GATGAGGTGAAGGTGGG-AATG	CCTCAGGTGAAGGTGGGGAANG
chr17	69611525	69611547	chr17:69611525-69611547	20	-	ATAGAGGAGAAAGTGGGGAAAG	6		CCTCAGGTGAAGGTGGGGAANG
chr17	73707195	73707217	chr17:73707195-73707217	20	+	CTTCAGATGAAGATGGAGAACT	5		CCTCAGGTGAAGGTGGGGAANG
chr17	88433044	88433066	chr17:88433044-88433066	20	+	AGGAAGGAGAAGGTGGGGAAGG	5		CCTCAGGTGAAGGTGGGGAANG
chr18	16385823	16385845	chr18:16385823-16385845	20	+	AAACAGGAGAAGGTGGATAAGG	6		CCTCAGGTGAAGGTGGGGAANG
chr18	88769252	88769275	chr18:88769252-88769275	20	+			CCTCAAGAGACAGGTGGGGAAGT	CCTCAGGTGAAGGTGGGGAANG
chr19	23469662	23469684	chr19:23469662-23469684	20	+	TCACAGGTAAAGGTGGGAGGTG	6		CCTCAGGTGAAGGTGGGGAANG
chr19	49861889	49861911	chr19:49861889-49861911	20	+	ACCCAGCTGAAGGTGAGGAAGG	4	CC-CAGCTGAAGGTGAGGAAGG	CCTCAGGTGAAGGTGGGGAANG
chr1	107834837	107834859	chr1:107834837-107834859	20	+	ATAGAGGAGAAAGTGGGGAAAG	6		CCTCAGGTGAAGGTGGGGAANG
chr1	172415716	172415738	chr1:172415716-172415738	20	-	GCTCGGAGGAGGGTGGGGAATG	5		CCTCAGGTGAAGGTGGGGAANG
chr1	177444178	177444200	chr1:177444178-177444200	20	+	CCGCAGGGGAAGGGGGAAAAAC	6		CCTCAGGTGAAGGTGGGGAANG
chr1	33150240	33150262	chr1:33150240-33150262	20	-	GCTCAGATGAAGGTAAGGAAAT	5		CCTCAGGTGAAGGTGGGGAANG
chr1	48637506	48637528	chr1:48637506-48637528	20	-	ACAGAGGAGAAAGTGGGGAAAA	6		CCTCAGGTGAAGGTGGGGAANG
chr1	64665409	64665431	chr1:64665409-64665431	20	-	ATAGAGGAGAAAGTGGGGAAAG	6		CCTCAGGTGAAGGTGGGGAANG
chr2	114698432	114698454	chr2:114698432-114698454	20	+	GCTGTCATGAAGGTGGGGAAGC	6		CCTCAGGTGAAGGTGGGGAANG
chr2	157847317	157847339	chr2:157847317-157847339	20	-	AGCCAGGAGAAGCTGGGGAAGG	5	GC-CAGGAGAAGCTGGGGAAGG	CCTCAGGTGAAGGTGGGGAANG
chr2	165264037	165264059	chr2:165264037-165264059	20	-	CATCAGGAGAAGGGGGAAATGG	6	CATCAGGAGAAGG-GGGAAATG	CCTCAGGTGAAGGTGGGGAANG
chr2	27730908	27730930	chr2:27730908-27730930	20	+	CTTCAGGTGATGGTGGTGATGG	4		CCTCAGGTGAAGGTGGGGAANG
chr2	31225913	31225935	chr2:31225913-31225935	20	+	CAAGAGGTGAGGGTGGTGAAGG	5		CCTCAGGTGAAGGTGGGGAANG
chr2	81866853	81866875	chr2:81866853-81866875	20	+	GAGCAGGAGAAGGTGGGGACGG	5		CCTCAGGTGAAGGTGGGGAANG
chr2	85383595	85383616	chr2:85383595-85383616	20	-			TCTCAGATGAAAG-GGGGAAGG	CCTCAGGTGAAGGTGGGGAANG
chr2	91057849	91057871	chr2:91057849-91057871	20	+	ACTCAAGTGAAGGTGAGGACAG	4		CCTCAGGTGAAGGTGGGGAANG
chr2	98881719	98881741	chr2:98881719-98881741	20	+	ATAGAGGAGAAAGTGGGGAAGG	6		CCTCAGGTGAAGGTGGGGAANG
chr3	145334536	145334558	chr3:145334536-145334558	20	-	GAGAAGGAGAAGGAGGGGAAGG	6		CCTCAGGTGAAGGTGGGGAANG
chr3	27902098	27902120	chr3:27902098-27902120	20	-	CTTCTCAGGAAGATGGGGAAAG	6		CCTCAGGTGAAGGTGGGGAANG
chr3	32114704	32114725	chr3:32114704-32114725	20	+			CCTGAGGT-AAGGTGGGGAAAG	CCTCAGGTGAAGGTGGGGAANG
chr3	40022101	40022123	chr3:40022101-40022123	20	-	CCTCAAGTAAAGAAGGGGAATG	4		CCTCAGGTGAAGGTGGGGAANG
chr3	8471514	8471536	chr3:8471514-8471536	20	-	ACAGAGGAGAAAGTGGGGAAGA	6		CCTCAGGTGAAGGTGGGGAANG
chr3	9685260	9685282	chr3:9685260-9685282	20	-	ACTCAGGAGAATGAGGGGGAAC	6		CCTCAGGTGAAGGTGGGGAANG
chr4	107335025	107335047	chr4:107335025-107335047	20	-	TCCCAGGTGAAGGTGGGAAGAT	5	TCCCAGGTGAAGGTGGG-AAGA	CCTCAGGTGAAGGTGGGGAANG
chr4	125671984	125672006	chr4:125671984-125672006	20	-	CCTGAGATGGAGGTGGGGAATA	4		CCTCAGGTGAAGGTGGGGAANG
chr4	64848940	64848962	chr4:64848940-64848962	20	-	CCTCAGCTGAACATGGGAAAGA	5	CCTCAGCTGAACATGGG-AAAG	CCTCAGGTGAAGGTGGGGAANG
chr4	95288277	95288299	chr4:95288277-95288299	20	-	CCCTCGGTGAAAGTGGGAAAAG	5	CCTC-GGTGAAAGTGGGAAAAG	CCTCAGGTGAAGGTGGGGAANG
chr5	29382416	29382438	chr5:29382416-29382438	20	-	TCACAGGTAAAGGTGGGAGGTG	6		CCTCAGGTGAAGGTGGGGAANG
chr5	48629595	48629617	chr5:48629595-48629617	20	-	CCTAAGTGAAAGATGGGGAATG	5		CCTCAGGTGAAGGTGGGGAANG
chr5	55072278	55072300	chr5:55072278-55072300	20	+	ACCTTGGTGAAAGTGGGGAGTG	6	CCTT-GGTGAAAGTGGGGAGTG	CCTCAGGTGAAGGTGGGGAANG
chr5	60359883	60359905	chr5:60359883-60359905	20	-	ATTGAGGAGAAAGTGGGGAAGA	6		CCTCAGGTGAAGGTGGGGAANG
chr5	7371109	7371131	chr5:7371109-7371131	20	-	ACAGAGGAGAAAGTGGGGAAAA	6		CCTCAGGTGAAGGTGGGGAANG
chr5	92745245	92745267	chr5:92745245-92745267	20	-	GCAGGGGTGAGGGTGGGGAATG	5		CCTCAGGTGAAGGTGGGGAANG
chr6	108747961	108747983	chr6:108747961-108747983	20	-	CTTCTGGCGAGGGTGGGGAACG	4		CCTCAGGTGAAGGTGGGGAANG
chr6	118905454	118905476	chr6:118905454-118905476	20	+	ACTCAGATGAAGATGAGGGAAG	5		CCTCAGGTGAAGGTGGGGAANG
chr6	19708882	19708903	chr6:19708882-19708903	20	-			CTTCAGGTGAAG-TGAGGAATG	CCTCAGGTGAAGGTGGGGAANG
chr6	21047981	21048003	chr6:21047981-21048003	20	+	AATCAGGAAAAGCTGGGGAATG	5		CCTCAGGTGAAGGTGGGGAANG
chr6	26335975	26335997	chr6:26335975-26335997	20	-	CTGAAGGTGAAGGATGGGAAGG	5	CCTGAAGGTGAAGGATGGGAAGG	CCTCAGGTGAAGGTGGGGAANG
chr6	34986675	34986697	chr6:34986675-34986697	20	-	CTGCAGGTAAAGGTGGGAGGTG	6		CCTCAGGTGAAGGTGGGGAANG
chr6	82620099	82620121	chr6:82620099-82620121	20	+	AACTAGGTGAAGGTGGAGGAGG	6	ACT-AGGTGAAGGTGGAGGAGG	CCTCAGGTGAAGGTGGGGAANG
chr6	98677100	98677122	chr6:98677100-98677122	20	+	ATTGAGGAGAAAGTGGGGAAAA	6		CCTCAGGTGAAGGTGGGGAANG
chr7	114375321	114375343	chr7:114375321-114375343	20	-	ACAGAGGAGAAAGTGGGGAAGA	6		CCTCAGGTGAAGGTGGGGAANG
chr7	54520807	54520829	chr7:54520807-54520829	20	+	ATAGAGGAGAAAGTGGGGAAGG	6		CCTCAGGTGAAGGTGGGGAANG
chr7	57256338	57256360	chr7:57256338-57256360	20	+	ACAGAGGAGAAAGTGGGGAAGA	6		CCTCAGGTGAAGGTGGGGAANG
chr8	101841154	101841176	chr8:101841154-101841176	20	-	TTTCAGGTAAGAGTGGGAAATG	6		CCTCAGGTGAAGGTGGGGAANG
chr8	108070397	108070419	chr8:108070397-108070419	20	+	TGTTTGGTGAAGGTGGGGTATG	5		CCTCAGGTGAAGGTGGGGAANG
chr8	114830576	114830598	chr8:114830576-114830598	20	+	TGTCAGGTGAAGGTAGAAAATG	5		CCTCAGGTGAAGGTGGGGAANG
chr8	123774065	123774087	chr8:123774065-123774087	20	+	CTTCAGGTGAGGGTGAGGAGGA	5	CTTCAGGTGAGGGTGAGGA-GG	CCTCAGGTGAAGGTGGGGAANG
chr8	18032512	18032534	chr8:18032512-18032534	20	+	ATAGAGGAGAAAGTGGGGAAAG	6		CCTCAGGTGAAGGTGGGGAANG
chr8	32284623	32284645	chr8:32284623-32284645	20	+	GCTCAGGCGAAGGGAGGGAAAT	5		CCTCAGGTGAAGGTGGGGAANG
chr8	35802626	35802648	chr8:35802626-35802648	20	+	GTTCAGATGAGGGTGGGGAGTG	5		CCTCAGGTGAAGGTGGGGAANG
chr8	68107785	68107807	chr8:68107785-68107807	20	+	GAAAAGGTGAAGGTGAGAAAAG	6		CCTCAGGTGAAGGTGGGGAANG
chr9	118038089	118038111	chr9:118038089-118038111	20	-	CAGTGGGTGAAGGTGGGAAAAG	5		CCTCAGGTGAAGGTGGGGAANG
chr9	82405835	82405857	chr9:82405835-82405857	20	-	CTAGAGGAGAAAGTGGGGAAGA	6		CCTCAGGTGAAGGTGGGGAANG
chrX	114148931	114148953	chrX:114148931-114148953	20	-	TCTGAGGAGAAAGTGGGGAAGA	5		CCTCAGGTGAAGGTGGGGAANG
chrX	150350155	150350177	chrX:150350155-150350177	20	-	GCTCAGGAGAAGATGGGTTTAG	6		CCTCAGGTGAAGGTGGGGAANG
chrX	150511820	150511842	chrX:150511820-150511842	20	+	ACTAAAGTAAGGGTGGGGAAAA	6		CCTCAGGTGAAGGTGGGGAANG
chr10	104535815	104535837	chr10:104535815-104535837	18	+	ATAGAGGAGAAAGTGGGGAAAG	6		CCTCAGGTGAAGGTGGGGAANG
chr10	33071933	33071955	chr10:33071933-33071955	18	+	TCTCAGGTAAAGGTGGGAAGTG	4		CCTCAGGTGAAGGTGGGGAANG
chr10	5991262	5991284	chr10:5991262-5991284	18	+	ATTGAGGAGAAAGTGGGGAAAA	6		CCTCAGGTGAAGGTGGGGAANG
chr11	102743606	102743628	chr11:102743606-102743628	18	+	TCCTGGGTGAAGGTGTGGAAGT	6	CCTG-GGTGAAGGTGTGGAAGT	CCTCAGGTGAAGGTGGGGAANG
chr11	115451098	115451119	chr11:115451098-115451119	18	-			GCTCAGG-GAAGGTGGGAATGG	CCTCAGGTGAAGGTGGGGAANG
chr11	116859190	116859212	chr11:116859190-116859212	18	+	TTCCAGGTGAAGCTGAGGAAGC	6		CCTCAGGTGAAGGTGGGGAANG
chr11	12016176	12016198	chr11:12016176-12016198	18	-	TCTCAGCAGAAGATGGGTAAGG	5		CCTCAGGTGAAGGTGGGGAANG
chr11	18789565	18789587	chr11:18789565-18789587	18	-	ACAGAGGAGAAAGTGGGGAAAA	6		CCTCAGGTGAAGGTGGGGAANG
chr11	32477347	32477369	chr11:32477347-32477369	18	-	TTTCAGGTGGGAGTGGGGGAAG	6		CCTCAGGTGAAGGTGGGGAANG
chr11	37212003	37212025	chr11:37212003-37212025	18	-	GGGCAGAAGAAGGTGGGGAAGG	5		CCTCAGGTGAAGGTGGGGAANG
chr11	41251869	41251890	chr11:41251869-41251890	18	-			GCTCAGG-GAAGAAGGGGAAGG	CCTCAGGTGAAGGTGGGGAANG
chr11	69371300	69371322	chr11:69371300-69371322	18	+	CCTGAGGGGAAGGTGGGCAACA	4		CCTCAGGTGAAGGTGGGGAANG
chr12	113024547	113024569	chr12:113024547-113024569	18	+	CCTCAGGTGCAGATGAGGAAAG	3		CCTCAGGTGAAGGTGGGGAANG
chr12	52286727	52286749	chr12:52286727-52286749	18	+	CCTGCAGGGAAGGAGGGGAAAG	5	CTGCAGG-GAAGGAGGGGAAAG	CCTCAGGTGAAGGTGGGGAANG
chr12	64198510	64198531	chr12:64198510-64198531	18	-			GTTCAGG-GAAGCTGGGGAAAG	CCTCAGGTGAAGGTGGGGAANG
chr13	104115461	104115483	chr13:104115461-104115483	18	-	TATCAGGTGGAAGTGGTAAAAG	6		CCTCAGGTGAAGGTGGGGAANG
chr13	105508994	105509016	chr13:105508994-105509016	18	+	ATAGAGGAGAAAGTGGGGAAGG	6		CCTCAGGTGAAGGTGGGGAANG
chr13	53188335	53188357	chr13:53188335-53188357	18	+	GCTGAGGTGAAGGGGGGAATGA	6	GCTGAGGTGAAGG-GGGGAATG	CCTCAGGTGAAGGTGGGGAANG
chr13	64702369	64702391	chr13:64702369-64702391	18	-	ACTCAGATAAAGGTGGGAGGTG	6		CCTCAGGTGAAGGTGGGGAANG
chr13	69384158	69384179	chr13:69384158-69384179	18	-			CCTCTGGTGA-GGTGGGGATGG	CCTCAGGTGAAGGTGGGGAANG
chr13	90108601	90108623	chr13:90108601-90108623	18	+	CTCTAGGTGCAGGTGGGCAAAG	5	TCTCTAGGTGCAGGTGGGCAAAG	CCTCAGGTGAAGGTGGGGAANG
chr13	97521920	97521942	chr13:97521920-97521942	18	+	CCACAGGTAAAGGTGGGAGGTA	6		CCTCAGGTGAAGGTGGGGAANG
chr14	23628933	23628955	chr14:23628933-23628955	18	-	GTGCAGTTGAGGGTGGTGAAAG	6		CCTCAGGTGAAGGTGGGGAANG
chr14	66508159	66508181	chr14:66508159-66508181	18	+	GCGAAGGTGAAGGTGATGAAAG	5		CCTCAGGTGAAGGTGGGGAANG
chr15	37882730	37882752	chr15:37882730-37882752	18	+	ACGCAGGTAAAGGTGGGAGGTG	6		CCTCAGGTGAAGGTGGGGAANG
chr15	43652443	43652464	chr15:43652443-43652464	18	+			CCTTAGG-GAGGGTGGGGAAGA	CCTCAGGTGAAGGTGGGGAANG
chr15	59146772	59146794	chr15:59146772-59146794	18	+	CCTCAGGGGGAGGTGAAGAAAG	4		CCTCAGGTGAAGGTGGGGAANG
chr15	76191383	76191405	chr15:76191383-76191405	18	+	GCAAGGGTGAAGATGGGGAAAG	5		CCTCAGGTGAAGGTGGGGAANG
chr15	99528778	99528800	chr15:99528778-99528800	18	+	TCCTAGGAGAAGGTGGGAAATA	6	CCT-AGGAGAAGGTGGGAAATA	CCTCAGGTGAAGGTGGGGAANG
chr16	14265605	14265627	chr16:14265605-14265627	18	-	CCTGGGGTGAAGTAGGGGAAGT	5		CCTCAGGTGAAGGTGGGGAANG
chr16	20071488	20071510	chr16:20071488-20071510	18	-	ACACAGGTAAAGGTGGGAGGTG	6		CCTCAGGTGAAGGTGGGGAANG
chr16	70871607	70871629	chr16:70871607-70871629	18	+	CCTCAGGTAAGAGTGGAGAAAG	4		CCTCAGGTGAAGGTGGGGAANG
chr16	74666702	74666724	chr16:74666702-74666724	18	-	ATCTGGGTGAAGCTGGGGAAAG	6	TCTG-GGTGAAGCTGGGGAAAG	CCTCAGGTGAAGGTGGGGAANG
chr16	81649601	81649623	chr16:81649601-81649623	18	+	GAGCAGATGAAGGAGGGGAAGC	6		CCTCAGGTGAAGGTGGGGAANG
chr17	26880961	26880983	chr17:26880961-26880983	18	+	CCTCAGAGAAGAGAGGGGAAAG	6		CCTCAGGTGAAGGTGGGGAANG
chr17	39980661	39980683	chr17:39980661-39980683	18	-	ACTAATGTGAAGATGGGGAAGC	5		CCTCAGGTGAAGGTGGGGAANG
chr17	4590261	4590283	chr17:4590261-4590283	18	-	CCACAGGTAAAGGTGGGAGGTG	5		CCTCAGGTGAAGGTGGGGAANG
chr18	18599418	18599440	chr18:18599418-18599440	18	-	ACACAGGTAAAGGTGGGAGGTG	6		CCTCAGGTGAAGGTGGGGAANG
chr18	46345904	46345925	chr18:46345904-46345925	18	+			CCTCAGG-GAATGTGGGAAAAG	CCTCAGGTGAAGGTGGGGAANG
chr18	77241992	77242014	chr18:77241992-77242014	18	+	CTTGAGGTGAAGGTGGTTAAGA	5		CCTCAGGTGAAGGTGGGGAANG
chr19	11101793	11101815	chr19:11101793-11101815	18	-	CCTCAGAAGAAAGTGAGTAATG	5		CCTCAGGTGAAGGTGGGGAANG
chr19	32712450	32712472	chr19:32712450-32712472	18	-	ACTAAGGTGTAGGTTGGGGAAA	6	ACTAAGGTGTAGGTTGGGGAAAG	CCTCAGGTGAAGGTGGGGAANG
chr19	41388208	41388230	chr19:41388208-41388230	18	-	ACACAGGTAAAGGTGGGAGGTG	6		CCTCAGGTGAAGGTGGGGAANG
chr19	42572466	42572487	chr19:42572466-42572487	18	-			CCTCAGG-GAAGGAGGGGAGGA	CCTCAGGTGAAGGTGGGGAANG
chr1	126487359	126487381	chr1:126487359-126487381	18	-	ACACACGTGAAAGTGGGAAAAG	5		CCTCAGGTGAAGGTGGGGAANG
chr1	126737722	126737744	chr1:126737722-126737744	18	-	ACTCAGGGTTTGGTGGGGAAGG	5		CCTCAGGTGAAGGTGGGGAANG
chr1	195341836	195341857	chr1:195341836-195341857	18	-			ACTCAGG-GAAGGGGGGAAAGG	CCTCAGGTGAAGGTGGGGAANG
chr1	56082889	56082910	chr1:56082889-56082910	18	-			GGTCAGGTGGAG-TGGGGAATG	CCTCAGGTGAAGGTGGGGAANG
chr1	79368477	79368499	chr1:79368477-79368499	18	-	TCTCAGATAAAGGTGGAGAAGC	5		CCTCAGGTGAAGGTGGGGAANG
chr2	117089215	117089238	chr2:117089215-117089238	18	-			TCTCAGAGTGAAGGTGGAGGATG	CCTCAGGTGAAGGTGGGGAANG
chr2	136697973	136697995	chr2:136697973-136697995	18	-	CATTCAGTGAAGGTAGAGAATG	6		CCTCAGGTGAAGGTGGGGAANG
chr2	147537547	147537569	chr2:147537547-147537569	18	-	AAGCAGGCAAAGGTGGGGAATC	6		CCTCAGGTGAAGGTGGGGAANG
chr2	160450651	160450673	chr2:160450651-160450673	18	-	GCTCAGGTGGAGGTAAGGAAAG	4		CCTCAGGTGAAGGTGGGGAANG
chr2	16176181	16176203	chr2:16176181-16176203	18	-	ACAGAGGAGAAAGTGGGGAAAA	6		CCTCAGGTGAAGGTGGGGAANG
chr2	163647133	163647155	chr2:163647133-163647155	18	-	GAACAGTTGAGGGTGGGGAGGG	6		CCTCAGGTGAAGGTGGGGAANG
chr2	173968099	173968121	chr2:173968099-173968121	18	+	ATTCAGGAGAAGGTGAGGACTG	5		CCTCAGGTGAAGGTGGGGAANG
chr2	30093031	30093053	chr2:30093031-30093053	18	+	TACCAGGCGAAGGTGGGAAACC	6		CCTCAGGTGAAGGTGGGGAANG
chr2	30277069	30277091	chr2:30277069-30277091	18	+	CTGGAGGTGAGGGTGGGGAGGT	6		CCTCAGGTGAAGGTGGGGAANG
chr2	40433572	40433594	chr2:40433572-40433594	18	+	CTTCAGGCAAGGGTGGAGAAAA	6		CCTCAGGTGAAGGTGGGGAANG
chr3	156550466	156550488	chr3:156550466-156550488	18	+	CCTCAGGAGAAGTGGAGAAAGT	6	CCTCAGGAGAAG-TGGAGAAAG	CCTCAGGTGAAGGTGGGGAANG
chr3	6060846	6060868	chr3:6060846-6060868	18	-	ATAGAGGAGAAAGTGGGGAAAG	6		CCTCAGGTGAAGGTGGGGAANG
chr4	106243982	106244004	chr4:106243982-106244004	18	-	TATTGGGGGAAGGTGGGGAGAG	6		CCTCAGGTGAAGGTGGGGAANG
chr4	144979148	144979170	chr4:144979148-144979170	18	-	CCTCAGGGAAAGTGGGGAAACA	6	CCTCAGG-GAAAGTGGGGAAAC	CCTCAGGTGAAGGTGGGGAANG
chr4	46449842	46449864	chr4:46449842-46449864	18	-	AGACAGGAGAATGTGGGGAAAG	5		CCTCAGGTGAAGGTGGGGAANG
chr4	65812016	65812038	chr4:65812016-65812038	18	+	CCCAAGGTGAAGTGGGGAAGAG	6	CCCAAGGTGAAG-TGGGGAAGA	CCTCAGGTGAAGGTGGGGAANG
chr4	68327102	68327124	chr4:68327102-68327124	18	+	ATAGAGGAGAAAGTGGGGAAAG	6		CCTCAGGTGAAGGTGGGGAANG
chr4	82803337	82803359	chr4:82803337-82803359	18	-	ACTTAGGTGAAGAAGGGGAAAA	5		CCTCAGGTGAAGGTGGGGAANG
chr4	91212063	91212085	chr4:91212063-91212085	18	+	GATGAGGTGAAGGTGGATTAAG	6		CCTCAGGTGAAGGTGGGGAANG
chr5	138966037	138966059	chr5:138966037-138966059	18	-	GTTTAGGTGGAGGAGGGGAAGG	5		CCTCAGGTGAAGGTGGGGAANG
chr5	141300489	141300511	chr5:141300489-141300511	18	+	ACTGAGATGAAGGTGGGGAGTG	4		CCTCAGGTGAAGGTGGGGAANG
chr5	4814418	4814440	chr5:4814418-4814440	18	+	ACTCAGTAGAGGGTGGGGGAGA	6		CCTCAGGTGAAGGTGGGGAANG
chr6	127858868	127858890	chr6:127858868-127858890	18	+	GCAGAGGTGATGGTGGAGAAGA	6		CCTCAGGTGAAGGTGGGGAANG
chr6	78720945	78720967	chr6:78720945-78720967	18	+	ATAGAGGAGAAGGTGGGGAAAA	6		CCTCAGGTGAAGGTGGGGAANG
chr7	113040631	113040653	chr7:113040631-113040653	18	-	ACACAGGTAAAGGTGGGAGGTG	6		CCTCAGGTGAAGGTGGGGAANG
chr7	125101808	125101830	chr7:125101808-125101830	18	-	CATAAGGAGAAGGTGGGGAGAG	4		CCTCAGGTGAAGGTGGGGAANG
chr7	99911129	99911151	chr7:99911129-99911151	18	+	TCTTAGGTGAAAGTGGGGACAC	5	TCTTAGGTGAAAGTGGGGACACG	CCTCAGGTGAAGGTGGGGAANG
chr8	28983657	28983679	chr8:28983657-28983679	18	-	CCTTTGGTGAGGGTGGTGTAAG	5		CCTCAGGTGAAGGTGGGGAANG
chr8	65131047	65131069	chr8:65131047-65131069	18	-	CTGAAGGTGAGGGTGAGGAAGA	6		CCTCAGGTGAAGGTGGGGAANG
chr8	73305830	73305852	chr8:73305830-73305852	18	+	CTCCAGGTGATGGTGGGGTGTG	5		CCTCAGGTGAAGGTGGGGAANG
chr9	120291032	120291054	chr9:120291032-120291054	18	-	CTTCAGATGAAGATGGAGAACT	5		CCTCAGGTGAAGGTGGGGAANG
chr9	42328951	42328973	chr9:42328951-42328973	18	-	GGACAGATGAAGGTAGGAAATG	6		CCTCAGGTGAAGGTGGGGAANG
chr9	83475826	83475848	chr9:83475826-83475848	18	-	ATAGAGGAGAAAGTGGGGAATG	6		CCTCAGGTGAAGGTGGGGAANG
chr9	88157884	88157905	chr9:88157884-88157905	18	-			ACTCAGGAGAAG-TGGGGAAGA	CCTCAGGTGAAGGTGGGGAANG
chr9	97221871	97221893	chr9:97221871-97221893	18	+	ACAGAGGAGAAAGTGGGGAAAA	6		CCTCAGGTGAAGGTGGGGAANG
chr9	97525328	97525350	chr9:97525328-97525350	18	+	GTTCAGGAGAGGATGGGGAAGA	6		CCTCAGGTGAAGGTGGGGAANG
chrX	114195266	114195288	chrX:114195266-114195288	18	-	TCACAGGTAAAGGTGGGAGGTG	6		CCTCAGGTGAAGGTGGGGAANG
chrX	115871913	115871935	chrX:115871913-115871935	18	-	CTAGAAGTGAAGATGGGGAAAG	5		CCTCAGGTGAAGGTGGGGAANG
chrX	153541990	153542012	chrX:153541990-153542012	18	+	CCTCCAGTGAAGGCAGGGAAGA	5		CCTCAGGTGAAGGTGGGGAANG
chrX	17345402	17345424	chrX:17345402-17345424	18	+	CATGCAGGGAAGTTGGGGAAGG	6		CCTCAGGTGAAGGTGGGGAANG
chrX	23086332	23086354	chrX:23086332-23086354	18	+	ATTCAGGTAAAGGTGGGAGGTG	6		CCTCAGGTGAAGGTGGGGAANG
chrX	49193687	49193709	chrX:49193687-49193709	18	+	CTTCAGGTGAAGATGGAGAACT	4		CCTCAGGTGAAGGTGGGGAANG
chrX	8640168	8640191	chrX:8640168-8640191	18	+			TCTCTGATGAAGAGTGGGGAAAG	CCTCAGGTGAAGGTGGGGAANG
chrX	95539874	95539896	chrX:95539874-95539896	18	+	ACAGAGGAGAAAGTGGGGAAGA	6		CCTCAGGTGAAGGTGGGGAANG
chr10	27493910	27493932	chr10:27493910-27493932	16	-	ACTTAGGTTAAAGTGGGAAACA	6		CCTCAGGTGAAGGTGGGGAANG
chr10	28773215	28773237	chr10:28773215-28773237	16	+	ATAGAGGAGAAAGTGGGGAAAG	6		CCTCAGGTGAAGGTGGGGAANG
chr10	31828286	31828308	chr10:31828286-31828308	16	-	ACCCAGGTAAAGGTGGGAGGTG	6		CCTCAGGTGAAGGTGGGGAANG
chr10	50089386	50089408	chr10:50089386-50089408	16	-	CTTCAGTTGAAGATGGAGAACA	5		CCTCAGGTGAAGGTGGGGAANG
chr10	6198868	6198890	chr10:6198868-6198890	16	-	ACAGAGGAGAAAGTGGGGAAAA	6		CCTCAGGTGAAGGTGGGGAANG
chr10	67832536	67832557	chr10:67832536-67832557	16	+			CTTCAGGTTAAG-TGGGGAGGG	CCTCAGGTGAAGGTGGGGAANG
chr10	82630812	82630834	chr10:82630812-82630834	16	+	CTGCTGGTGAAAGTGGGAAATA	6		CCTCAGGTGAAGGTGGGGAANG
chr10	90126438	90126460	chr10:90126438-90126460	16	-	ATAGAGGAGAAAGTGGGGAAAG	6		CCTCAGGTGAAGGTGGGGAANG
chr10	91305892	91305914	chr10:91305892-91305914	16	-	ACAGAGGAGAAAGTGGGGAAAA	6		CCTCAGGTGAAGGTGGGGAANG
chr11	100627238	100627260	chr11:100627238-100627260	16	+	GCTCTGGTGAAGGTGGGATAAG	4		CCTCAGGTGAAGGTGGGGAANG
chr11	44610797	44610819	chr11:44610797-44610819	16	+	CCTTAGGGGAAGCTGAGGAAAG	4		CCTCAGGTGAAGGTGGGGAANG
chr11	53537093	53537115	chr11:53537093-53537115	16	-	ACGCAGGTGGAGGTGGGGAGGC	5	ACGCAGGTGGAGGTGGGGA-GG	CCTCAGGTGAAGGTGGGGAANG
chr11	87637664	87637686	chr11:87637664-87637686	16	-	AGGCAGGTGTCAGTGGGGAATG	6		CCTCAGGTGAAGGTGGGGAANG
chr11	92267715	92267737	chr11:92267715-92267737	16	-	CTTCAGATGAAGATGGAGAACT	5		CCTCAGGTGAAGGTGGGGAANG
chr11	95225013	95225035	chr11:95225013-95225035	16	+	CCCTCAGGGAAGGTGGGAAATG	6	CCTCAGG-GAAGGTGGGAAATG	CCTCAGGTGAAGGTGGGGAANG
chr11	9859719	9859741	chr11:9859719-9859741	16	+	TTTCAGGTGAAGCTGGGAATAG	5		CCTCAGGTGAAGGTGGGGAANG
chr12	90057711	90057733	chr12:90057711-90057733	16	-	ATGCAAGTAAGGGTGGGGAATG	6		CCTCAGGTGAAGGTGGGGAANG
chr12	96753812	96753834	chr12:96753812-96753834	16	-	TCTCAGGGGAAGTGAGGAAAGG	6	TCTCAGGGGAAG-TGAGGAAAG	CCTCAGGTGAAGGTGGGGAANG
chr13	109964356	109964378	chr13:109964356-109964378	16	+	AAAAAGCTGAAGGTGGGGAAGA	6		CCTCAGGTGAAGGTGGGGAANG
chr13	18773808	18773830	chr13:18773808-18773830	16	+	ACACAGGTAAAGGTGGGAGGTG	6		CCTCAGGTGAAGGTGGGGAANG
chr13	20565386	20565407	chr13:20565386-20565407	16	-			CCTCAAGGGAAG-TGAGGAATG	CCTCAGGTGAAGGTGGGGAANG
chr13	36997408	36997430	chr13:36997408-36997430	16	-	CTAGAGGAGAAAGTGGGGAAGA	6		CCTCAGGTGAAGGTGGGGAANG
chr13	41758505	41758527	chr13:41758505-41758527	16	-	ACACAGGTAAAGGTGGGAGGTG	6		CCTCAGGTGAAGGTGGGGAANG
chr13	45370022	45370044	chr13:45370022-45370044	16	-	CTTCAGATGAAGATGGAGAACT	5		CCTCAGGTGAAGGTGGGGAANG
chr13	59666329	59666351	chr13:59666329-59666351	16	+	AGTCAGGCGAAGATGGGGTAGG	5		CCTCAGGTGAAGGTGGGGAANG
chr13	78535688	78535710	chr13:78535688-78535710	16	+	ATAGAGGAGAAAGTGGGGAAAG	6		CCTCAGGTGAAGGTGGGGAANG
chr13	88423233	88423255	chr13:88423233-88423255	16	-	GATGAGGTGAAGGTGGAGAGAA	6		CCTCAGGTGAAGGTGGGGAANG
chr14	122989701	122989723	chr14:122989701-122989723	16	+	ATCAAGGTGAGGCTGGGGAATG	6		CCTCAGGTGAAGGTGGGGAANG
chr14	57705161	57705182	chr14:57705161-57705182	16	-			CTGCAGGTGA-GGTGGGGAATG	CCTCAGGTGAAGGTGGGGAANG
chr14	94403793	94403815	chr14:94403793-94403815	16	-	ATTGAGGAGAAAGTGGGGAAGA	6		CCTCAGGTGAAGGTGGGGAANG
chr15	37105593	37105615	chr15:37105593-37105615	16	-	ACTAAGGTAAAGGTGGGAGGTG	6		CCTCAGGTGAAGGTGGGGAANG
chr15	58962567	58962588	chr15:58962567-58962588	16	+			TGGCAGGTGA-GGTGGGGAATG	CCTCAGGTGAAGGTGGGGAANG
chr15	98544433	98544455	chr15:98544433-98544455	16	+	CCTCAGAGGAAGGCAGGGAAGG	4		CCTCAGGTGAAGGTGGGGAANG
chr16	23082852	23082873	chr16:23082852-23082873	16	-			ACCCAGG-GAGGGTGGGGAAGG	CCTCAGGTGAAGGTGGGGAANG
chr16	40266768	40266790	chr16:40266768-40266790	16	+	CTTCAGGTGTAGGTGGAAATGG	5	CTTCAGGTGTAGGTGGA-AATG	CCTCAGGTGAAGGTGGGGAANG
chr17	4500185	4500207	chr17:4500185-4500207	16	+	TCACAGGTAAAGGTGGGAGATG	5		CCTCAGGTGAAGGTGGGGAANG
chr17	46037304	46037326	chr17:46037304-46037326	16	+	ACCTAGGTGAAAGAAGGGAAGG	6	CCT-AGGTGAAAGAAGGGAAGG	CCTCAGGTGAAGGTGGGGAANG
chr17	64938263	64938285	chr17:64938263-64938285	16	+	TAACAGGTGAACATGGAGAATG	6		CCTCAGGTGAAGGTGGGGAANG
chr17	67766639	67766661	chr17:67766639-67766661	16	+	TCTCAGGCAAAGCTAGGGAATA	6		CCTCAGGTGAAGGTGGGGAANG
chr17	70137210	70137232	chr17:70137210-70137232	16	-	ATTGAGGAGAAAGTGGGGAAGA	6		CCTCAGGTGAAGGTGGGGAANG
chr18	15351709	15351731	chr18:15351709-15351731	16	-	CCTCAGGTGCTGGTGGGAATAG	4		CCTCAGGTGAAGGTGGGGAANG
chr18	27711702	27711723	chr18:27711702-27711723	16	+			GGTCAGGTGG-GGTGGGGAATG	CCTCAGGTGAAGGTGGGGAANG
chr18	9605669	9605691	chr18:9605669-9605691	16	+	ATAGAGGAGAAAGTGGGGAAAG	6		CCTCAGGTGAAGGTGGGGAANG
chr18	9728380	9728402	chr18:9728380-9728402	16	+	ACACAGGTAAAGGTGGGAGGTG	6		CCTCAGGTGAAGGTGGGGAANG
chr19	11310650	11310672	chr19:11310650-11310672	16	-	GGCCAGGTGAAGAAGGGGAAGA	6		CCTCAGGTGAAGGTGGGGAANG
chr19	20921690	20921712	chr19:20921690-20921712	16	-	ACACAGGTAAAGGTGGGAGGTG	6		CCTCAGGTGAAGGTGGGGAANG
chr19	29699606	29699628	chr19:29699606-29699628	16	-	ACCCTGGTGAAGGTGGGAGAAG	5	ACCCTGGTGAAGGTGGGAGAAGG	CCTCAGGTGAAGGTGGGGAANG
chr19	41856404	41856426	chr19:41856404-41856426	16	-	ACAGGGGTGAGGGTGGGGAAGA	6		CCTCAGGTGAAGGTGGGGAANG
chr19	50494809	50494831	chr19:50494809-50494831	16	+	ATAGAGGAGAAGGTGGGGAAAA	6		CCTCAGGTGAAGGTGGGGAANG
chr19	54091085	54091107	chr19:54091085-54091107	16	+	GAGGAGGAGAAGGCGGGGAAGG	6		CCTCAGGTGAAGGTGGGGAANG
chr19	5806953	5806974	chr19:5806953-5806974	16	+			CCTAAGATGA-GGTGGGGAAGC	CCTCAGGTGAAGGTGGGGAANG
chr1	117888082	117888104	chr1:117888082-117888104	16	+	ATAGAGGAGAAAGTGGGGAAAG	6		CCTCAGGTGAAGGTGGGGAANG
chr1	129816085	129816107	chr1:129816085-129816107	16	+	TTTGAGGTGAAGGAGGGGATAT	6		CCTCAGGTGAAGGTGGGGAANG
chr1	164928024	164928046	chr1:164928024-164928046	16	-	ACTTAGAAGAAGGTAGGAAATG	6		CCTCAGGTGAAGGTGGGGAANG
chr1	16501910	16501932	chr1:16501910-16501932	16	-	TCACAGGTAAAGGTGGGAGGTG	6		CCTCAGGTGAAGGTGGGGAANG
chr1	18547375	18547397	chr1:18547375-18547397	16	-	ATACAGGAGAAAGTGGGAAAAG	6		CCTCAGGTGAAGGTGGGGAANG
chr1	191513511	191513533	chr1:191513511-191513533	16	+	GCTTCAGAGAAGGTGGAGAATG	6	CTTCAGA-GAAGGTGGAGAATG	CCTCAGGTGAAGGTGGGGAANG
chr1	39382845	39382867	chr1:39382845-39382867	16	+	CTTCAGGGCAAAGTGGGGAATG	4		CCTCAGGTGAAGGTGGGGAANG
chr1	65985646	65985669	chr1:65985646-65985669	16	-			GCTCAGGGGAGAAGTGGGGAAGG	CCTCAGGTGAAGGTGGGGAANG
chr1	72088769	72088791	chr1:72088769-72088791	16	+	CCTCTAATGAAGGTGGTGGAGG	5		CCTCAGGTGAAGGTGGGGAANG
chr1	81829829	81829851	chr1:81829829-81829851	16	-	ACAGAGGAGAAAGTGGGGAAAA	6		CCTCAGGTGAAGGTGGGGAANG
chr2	122463341	122463363	chr2:122463341-122463363	16	+	CCAAGGGTGAAGTTGAGGAAGC	6		CCTCAGGTGAAGGTGGGGAANG
chr2	128070767	128070789	chr2:128070767-128070789	16	+	CCTCAGGTAAAGGGGAGAGGGG	6	CCTCAGGTAAAGG-GGAGAGGG	CCTCAGGTGAAGGTGGGGAANG
chr2	148094595	148094617	chr2:148094595-148094617	16	+	CCTGTGATGAAGGTGGGGAAGC	4		CCTCAGGTGAAGGTGGGGAANG
chr2	149078480	149078501	chr2:149078480-149078501	16	-			CCACAGGGGAAG-TGAGGAATG	CCTCAGGTGAAGGTGGGGAANG
chr2	156657415	156657437	chr2:156657415-156657437	16	-	ACTCCAGGGAAGGAGGGGAACA	6		CCTCAGGTGAAGGTGGGGAANG
chr2	161182428	161182449	chr2:161182428-161182449	16	+			CCTCATA-GAAGGAGGGGAAGG	CCTCAGGTGAAGGTGGGGAANG
chr2	26990362	26990384	chr2:26990362-26990384	16	-	CTTCAGTTGAAAGTAGGAAAAG	5		CCTCAGGTGAAGGTGGGGAANG
chr2	35332430	35332452	chr2:35332430-35332452	16	-	GTTCAGGAGAAAGTGGGAAAGA	6		CCTCAGGTGAAGGTGGGGAANG
chr2	39068982	39069004	chr2:39068982-39069004	16	+	ATTCAGGAGAATGTGGGGGAAA	6		CCTCAGGTGAAGGTGGGGAANG
chr2	93221055	93221077	chr2:93221055-93221077	16	+	GCTCAGGTGAGGCTGGGGAGGG	4		CCTCAGGTGAAGGTGGGGAANG
chr3	131264523	131264545	chr3:131264523-131264545	16	+	ATGAAGGTGGAGGTGGGGGAAG	6		CCTCAGGTGAAGGTGGGGAANG
chr3	137740889	137740911	chr3:137740889-137740911	16	+	GCAAAGGTGAAGGTAGAGAAGC	6		CCTCAGGTGAAGGTGGGGAANG
chr3	38963656	38963678	chr3:38963656-38963678	16	+	AAACAGGTGAAGAAGGAGAAAG	6		CCTCAGGTGAAGGTGGGGAANG
chr3	79213119	79213141	chr3:79213119-79213141	16	-	CTGCAGGTGTAGATGGTAAAAG	6		CCTCAGGTGAAGGTGGGGAANG
chr3	88453175	88453197	chr3:88453175-88453197	16	+	ACTGAGGCAAAGGTGGGGGAGG	5		CCTCAGGTGAAGGTGGGGAANG
chr4	108006742	108006764	chr4:108006742-108006764	16	+	ATTCAAGTGAAGGTGAGGAGGG	5		CCTCAGGTGAAGGTGGGGAANG
chr4	135210285	135210307	chr4:135210285-135210307	16	-	CCTCAGTGAGAGGTGGGGGAAG	5		CCTCAGGTGAAGGTGGGGAANG
chr4	47390335	47390357	chr4:47390335-47390357	16	+	ACAGAGGAGAAAGTGGGGAAGA	6		CCTCAGGTGAAGGTGGGGAANG
chr4	7234278	7234300	chr4:7234278-7234300	16	-	GCATAGGAGAAGGGTGGGAAAG	6		CCTCAGGTGAAGGTGGGGAANG
chr4	86930705	86930727	chr4:86930705-86930727	16	-	ACACAGGTAAAGGTGGGAGGTG	6		CCTCAGGTGAAGGTGGGGAANG
chr5	48463911	48463933	chr5:48463911-48463933	16	+	ATAGAGGAGAAAGTGGGGAAAG	6		CCTCAGGTGAAGGTGGGGAANG
chr5	68720319	68720341	chr5:68720319-68720341	16	-	ACAGAGGAGAAAGTGGGGAAAA	6		CCTCAGGTGAAGGTGGGGAANG
chr5	82889137	82889159	chr5:82889137-82889159	16	+	TACCAGGTGAAGATGGAGGATG	6		CCTCAGGTGAAGGTGGGGAANG
chr5	9231379	9231401	chr5:9231379-9231401	16	+	TCACAGGTAAAGGTGGGAGGTG	6		CCTCAGGTGAAGGTGGGGAANG
chr6	10783651	10783673	chr6:10783651-10783673	16	+	CTACAGGTAAAGGGAGGGAAAG	5		CCTCAGGTGAAGGTGGGGAANG
chr6	108670839	108670861	chr6:108670839-108670861	16	-	TCTTAGGTGAAGGAGAGAAGGG	6		CCTCAGGTGAAGGTGGGGAANG
chr6	113093934	113093956	chr6:113093934-113093956	16	-	TTTCAAGTGAAGTTGAGGAATG	5		CCTCAGGTGAAGGTGGGGAANG
chr6	18330567	18330589	chr6:18330567-18330589	16	+	CTAAAGGAGAAAGTGGGGAAGT	6		CCTCAGGTGAAGGTGGGGAANG
chr6	34950685	34950707	chr6:34950685-34950707	16	-	CCTCCGGTGAAGGAGTGAAGGA	6	CCTCCGGTGAAGGAGTG-AAGG	CCTCAGGTGAAGGTGGGGAANG
chr6	57891319	57891340	chr6:57891319-57891340	16	+			GGTCAGGTGA-GGTGGGAAATG	CCTCAGGTGAAGGTGGGGAANG
chr6	86719731	86719753	chr6:86719731-86719753	16	-	CCCCAGGAGGAGGTGGGGTAAT	5	CCCCAGGAGGAGGTGGGGTAATG	CCTCAGGTGAAGGTGGGGAANG
chr6	88906031	88906053	chr6:88906031-88906053	16	+	CTTCAGGGGAAGCTGGAGAAAG	4		CCTCAGGTGAAGGTGGGGAANG
chr6	90645449	90645471	chr6:90645449-90645471	16	+	CCCCAAGCAAAGCTGGGGAAAG	5		CCTCAGGTGAAGGTGGGGAANG
chr6	99793887	99793909	chr6:99793887-99793909	16	+	CCCTCAGCGAATGTGGGGAAAG	6	CCTCAGC-GAATGTGGGGAAAG	CCTCAGGTGAAGGTGGGGAANG
chr6	99977046	99977068	chr6:99977046-99977068	16	+	GTAGAGGTGAAGGTGGGGGTGG	6		CCTCAGGTGAAGGTGGGGAANG
chr7	112173042	112173064	chr7:112173042-112173064	16	+	ACTTAGGTGGAGGTAGTGAAAG	5		CCTCAGGTGAAGGTGGGGAANG
chr7	13555969	13555991	chr7:13555969-13555991	16	-	AATCTGGCAAAGGAGGGGAAGG	6		CCTCAGGTGAAGGTGGGGAANG
chr7	43454574	43454596	chr7:43454574-43454596	16	+	CCGCAGGTGAGGCTGGGGTAAG	4		CCTCAGGTGAAGGTGGGGAANG
chr7	49286221	49286242	chr7:49286221-49286242	16	+			TGTCAGGT-ACGGTGGGGAAAG	CCTCAGGTGAAGGTGGGGAANG
chr7	72222748	72222770	chr7:72222748-72222770	16	+	AATAAGGCAAAGGTGGAGAATG	6		CCTCAGGTGAAGGTGGGGAANG
chr7	75925491	75925513	chr7:75925491-75925513	16	-	GGTCAGGTGAAGGTGGGGGAGG	3		CCTCAGGTGAAGGTGGGGAANG
chr7	97312197	97312219	chr7:97312197-97312219	16	-	GGGCAGGAGAAGGTGGAGAGGG	6		CCTCAGGTGAAGGTGGGGAANG
chr7	97505398	97505419	chr7:97505398-97505419	16	+			TCTCAAGTGGAG-TGGGGAAAG	CCTCAGGTGAAGGTGGGGAANG
chr7	98327539	98327560	chr7:98327539-98327560	16	-			ACTCAGG-GAAGATGGAGAAGG	CCTCAGGTGAAGGTGGGGAANG
chr8	110904464	110904486	chr8:110904464-110904486	16	+	GCCCAGGTAAAGGTGGGAAAAG	4	CC-CAGGTAAAGGTGGGAAAAG	CCTCAGGTGAAGGTGGGGAANG
chr8	18142194	18142216	chr8:18142194-18142216	16	+	ATTGAGGAGAAAGTGGGGAAAA	6		CCTCAGGTGAAGGTGGGGAANG
chr8	24578336	24578357	chr8:24578336-24578357	16	-			TCTGAGGTGAAGG-GGGAAAGG	CCTCAGGTGAAGGTGGGGAANG
chr8	26321409	26321430	chr8:26321409-26321430	16	-			CCTCATA-GAAGGAGGGGAAGG	CCTCAGGTGAAGGTGGGGAANG
chr9	107461816	107461838	chr9:107461816-107461838	16	-	CCTCATGTGGAGGTGGGGGATG	3		CCTCAGGTGAAGGTGGGGAANG
chr9	56225229	56225251	chr9:56225229-56225251	16	+	TGAAAGGTGGAGGTGGGGAAAC	6		CCTCAGGTGAAGGTGGGGAANG
chrX	145915644	145915666	chrX:145915644-145915666	16	+	ATAGAGGAGAAAGTGGGGAAAG	6		CCTCAGGTGAAGGTGGGGAANG
chrX	15390558	15390580	chrX:15390558-15390580	16	+	ACCCAGGTGATGGTGGGGACTG	4	CC-CAGGTGATGGTGGGGACTG	CCTCAGGTGAAGGTGGGGAANG
chrX	167569069	167569091	chrX:167569069-167569091	16	+	ACAGAGGAGAAAGTGGGGAAGA	6		CCTCAGGTGAAGGTGGGGAANG
chrX	21289564	21289586	chrX:21289564-21289586	16	+	ACACAGGTAAAGGTGGGAGGTG	6		CCTCAGGTGAAGGTGGGGAANG
chrX	41713394	41713416	chrX:41713394-41713416	16	-	CCTCAGTAAAGGGTGGGGATGG	5		CCTCAGGTGAAGGTGGGGAANG
chrX	53831707	53831729	chrX:53831707-53831729	16	-	ACACAGGAGAAAGTGGGGGAAA	6		CCTCAGGTGAAGGTGGGGAANG
chrX	65098728	65098750	chrX:65098728-65098750	16	+	TATTAGGTCAAGGTAGGGAATG	5		CCTCAGGTGAAGGTGGGGAANG
chrX	8588631	8588654	chrX:8588631-8588654	16	-			TCTCTGATGAAGAGTGGGGAAAG	CCTCAGGTGAAGGTGGGGAANG
chrX	8690267	8690290	chrX:8690267-8690290	16	-			TCTCTGATGAAGAGTGGGGAAAG	CCTCAGGTGAAGGTGGGGAANG
chr14	111862726	111862748	chr14:111862726-111862748	15	+	CTCCAGGAGAAGGTGAGGAACA	5		CCTCAGGTGAAGGTGGGGAANG
chr16	15638678	15638700	chr16:15638678-15638700	15	+	ACACAGGTAAAGGTGGGAGGTG	6		CCTCAGGTGAAGGTGGGGAANG
chr4	50053471	50053493	chr4:50053471-50053493	15	-	ACTCAGGTGAAGGTGAAGAACA	4		CCTCAGGTGAAGGTGGGGAANG
chr10	100851869	100851891	chr10:100851869-100851891	14	+	ACTTAGGAGAAAATGGGGAAGA	6		CCTCAGGTGAAGGTGGGGAANG
chr10	111108060	111108081	chr10:111108060-111108081	14	+			TCTCAG-TAAGGGTGGGGAATG	CCTCAGGTGAAGGTGGGGAANG
chr10	116018840	116018862	chr10:116018840-116018862	14	+	GCTAAGGAGAAGATGGGAAACA	6		CCTCAGGTGAAGGTGGGGAANG
chr10	17733426	17733448	chr10:17733426-17733448	14	-	CGAGAAGTGATGGTGGGGAAGG	5		CCTCAGGTGAAGGTGGGGAANG
chr10	22724512	22724534	chr10:22724512-22724534	14	+	CTAAAGGTGAAGGTGAGGATAA	6		CCTCAGGTGAAGGTGGGGAANG
chr10	36833049	36833071	chr10:36833049-36833071	14	+	ACTCAGGTGCTAGAGGGGAAGG	5		CCTCAGGTGAAGGTGGGGAANG
chr10	43031750	43031772	chr10:43031750-43031772	14	-	TCTCAAGTGAAAACGGGGAAAG	5		CCTCAGGTGAAGGTGGGGAANG
chr10	61047254	61047276	chr10:61047254-61047276	14	-	CCTTCAGTGAAGGTGATGAAGG	5	CTTCAG-TGAAGGTGATGAAGG	CCTCAGGTGAAGGTGGGGAANG
chr10	61287819	61287841	chr10:61287819-61287841	14	+	CTTCAGATGAAGATGGAGAACT	5		CCTCAGGTGAAGGTGGGGAANG
chr10	79795985	79796008	chr10:79795985-79796008	14	+			TGTCAGGTGAGAGGTGGGGACAG	CCTCAGGTGAAGGTGGGGAANG
chr10	83627252	83627274	chr10:83627252-83627274	14	+	GTGCAGGTGACGGTGGGGAGGT	6		CCTCAGGTGAAGGTGGGGAANG
chr11	111404358	111404380	chr11:111404358-111404380	14	-	AGGTGGGTGAAGGTAGGGAAAG	6		CCTCAGGTGAAGGTGGGGAANG
chr11	114912736	114912758	chr11:114912736-114912758	14	+	CTTCAGATGAAGATGGAGAACT	5		CCTCAGGTGAAGGTGGGGAANG
chr11	19418541	19418563	chr11:19418541-19418563	14	-	CATCTAGGGAAGATGGGGAAGG	5		CCTCAGGTGAAGGTGGGGAANG
chr11	22529953	22529975	chr11:22529953-22529975	14	-	AAGGAGGTGAAGGAGGGGGAGG	6		CCTCAGGTGAAGGTGGGGAANG
chr11	22765557	22765579	chr11:22765557-22765579	14	-	GCCCTGGTGGAGGTGGGGAAGG	4	CC-CTGGTGGAGGTGGGGAAGG	CCTCAGGTGAAGGTGGGGAANG
chr11	51992056	51992078	chr11:51992056-51992078	14	-	GCTCAGGTGAAGGTGGGAGGAA	5	GCTCAGGTGAAGGTGGGAGGAAA	CCTCAGGTGAAGGTGGGGAANG
chr11	63489799	63489821	chr11:63489799-63489821	14	-	ATAGAGGAGAAAGTGGGGAAAG	6		CCTCAGGTGAAGGTGGGGAANG
chr11	68576717	68576740	chr11:68576717-68576740	14	-			GCTGAGGTGGAAGGTGGTGAAGG	CCTCAGGTGAAGGTGGGGAANG
chr12	26143960	26143982	chr12:26143960-26143982	14	+	CTCCAGGGTAAGGTAGGGAAAG	5		CCTCAGGTGAAGGTGGGGAANG
chr12	44208753	44208775	chr12:44208753-44208775	14	+	AGAAAGGCAAAGGTGGGGAAGG	6		CCTCAGGTGAAGGTGGGGAANG
chr12	47014452	47014474	chr12:47014452-47014474	14	-	TCAGAGGTGAAAATGGGAAAGG	6		CCTCAGGTGAAGGTGGGGAANG
chr12	69466450	69466472	chr12:69466450-69466472	14	+	CCTCAGGTAGGGGTGGAGATAG	5		CCTCAGGTGAAGGTGGGGAANG
chr13	101920235	101920257	chr13:101920235-101920257	14	+	ACACAGATGAAGATGGGAAATA	6		CCTCAGGTGAAGGTGGGGAANG
chr13	11491128	11491150	chr13:11491128-11491150	14	-	AGTCAGGGGAAGGAGGGAAAGA	6		CCTCAGGTGAAGGTGGGGAANG
chr13	18885881	18885903	chr13:18885881-18885903	14	-	GGGCAGGGGAAGGAGGGGAAAG	5		CCTCAGGTGAAGGTGGGGAANG
chr13	36656808	36656830	chr13:36656808-36656830	14	-	TAACAGGCGAGGGTGGTGAAAG	6		CCTCAGGTGAAGGTGGGGAANG
chr13	37593855	37593877	chr13:37593855-37593877	14	-	ACACAGGTAAAGGTGGGAGGTG	6		CCTCAGGTGAAGGTGGGGAANG
chr13	49018671	49018693	chr13:49018671-49018693	14	+	ACACAGGTAAAGGTGGGAGGTG	6		CCTCAGGTGAAGGTGGGGAANG
chr13	51201784	51201806	chr13:51201784-51201806	14	-	CCTCAGATGAAGGTGGAAGGAG	5	CCTCAGATGAAGGTGGAAGGAGG	CCTCAGGTGAAGGTGGGGAANG
chr13	86425735	86425757	chr13:86425735-86425757	14	-	CAGAAGGTGAAGGTGAGGGAAA	6	CAGAAGGTGAAGGTGAGGGAAAG	CCTCAGGTGAAGGTGGGGAANG
chr13	91025880	91025902	chr13:91025880-91025902	14	+	CCTCATGTGAGAGGGGGAAGTG	6		CCTCAGGTGAAGGTGGGGAANG
chr13	91164855	91164877	chr13:91164855-91164877	14	+	GCTTAGGTGACGGTGGGAGAGG	5		CCTCAGGTGAAGGTGGGGAANG
chr14	114259014	114259036	chr14:114259014-114259036	14	+	ATAGAGGAGAAAGTGGGGAAAG	6		CCTCAGGTGAAGGTGGGGAANG
chr14	20214010	20214032	chr14:20214010-20214032	14	-	CTTCAGATGAAGGGGTGAAGGG	6	CTTCAGATGAAGG-GGTGAAGG	CCTCAGGTGAAGGTGGGGAANG
chr14	22620689	22620711	chr14:22620689-22620711	14	-	CCTCAGGTGGAGGTGTGAAGAG	4		CCTCAGGTGAAGGTGGGGAANG
chr14	31900836	31900858	chr14:31900836-31900858	14	-	TAACAGGTGAAGGTGAGCAAAG	5		CCTCAGGTGAAGGTGGGGAANG
chr14	48921696	48921718	chr14:48921696-48921718	14	-	AGTCAGGTGATGGTGGTGAACA	5		CCTCAGGTGAAGGTGGGGAANG
chr14	73881716	73881738	chr14:73881716-73881738	14	+	ACTAAGGTGAAGTTAGAGAAGA	6		CCTCAGGTGAAGGTGGGGAANG
chr14	92026990	92027012	chr14:92026990-92027012	14	+	CTATAGATGAAGGTGGGGAGGT	6		CCTCAGGTGAAGGTGGGGAANG
chr15	29126643	29126664	chr15:29126643-29126664	14	+			CCTTAG-TGAAGATGGAGAAGG	CCTCAGGTGAAGGTGGGGAANG
chr15	36140067	36140089	chr15:36140067-36140089	14	+	TTCCAGGTGAAGGTGGGGAGGA	5	TTCCAGGTGAAGGTGGGGA-GG	CCTCAGGTGAAGGTGGGGAANG
chr15	59296214	59296236	chr15:59296214-59296236	14	-	CCTCATCTGAAAGTGGAGAAAG	4		CCTCAGGTGAAGGTGGGGAANG
chr15	66944132	66944154	chr15:66944132-66944154	14	-	TCTCAGGAGTAAGTGAGGAAAG	5		CCTCAGGTGAAGGTGGGGAANG
chr15	69119279	69119301	chr15:69119279-69119301	14	+	GCCCAGATGAGGGTGGGGGAAC	6		CCTCAGGTGAAGGTGGGGAANG
chr15	70591409	70591431	chr15:70591409-70591431	14	-	ATAGAGGAGAAAGTGGGGAAAG	6		CCTCAGGTGAAGGTGGGGAANG
chr15	83050366	83050388	chr15:83050366-83050388	14	-	CCACAGGTAAAGATGGGAGGTG	6		CCTCAGGTGAAGGTGGGGAANG
chr15	98516344	98516366	chr15:98516344-98516366	14	-	TCACAGGTAAAGGTGGGAGGTG	6		CCTCAGGTGAAGGTGGGGAANG
chr16	20313166	20313188	chr16:20313166-20313188	14	+	GGCCTGGTGAAGGTGAGGGAAG	6		CCTCAGGTGAAGGTGGGGAANG
chr16	31812723	31812745	chr16:31812723-31812745	14	+	TGGGAGGTGAAGATGGAGAAGG	6		CCTCAGGTGAAGGTGGGGAANG
chr16	33981810	33981832	chr16:33981810-33981832	14	-	TCACAGGTAAAGGTGGGAGGTG	6		CCTCAGGTGAAGGTGGGGAANG
chr16	62977830	62977852	chr16:62977830-62977852	14	+	GAGCAGGGGAAGGGGGGGAATG	5		CCTCAGGTGAAGGTGGGGAANG
chr16	68612047	68612069	chr16:68612047-68612069	14	+	AGTCAGGTGAGGTGGGGGATGG	6	AGTCAGGTGA-GGTGGGGGATG	CCTCAGGTGAAGGTGGGGAANG
chr16	97316958	97316980	chr16:97316958-97316980	14	+	ACGCAGGTAAAGGTGGGAGGTG	6		CCTCAGGTGAAGGTGGGGAANG
chr17	30064814	30064835	chr17:30064814-30064835	14	-			CCACAGG-GAAGCTGGGGAAGA	CCTCAGGTGAAGGTGGGGAANG
chr17	31645680	31645702	chr17:31645680-31645702	14	+	CAGCAGGTGAGGGAGGGTAAGG	5		CCTCAGGTGAAGGTGGGGAANG
chr17	39623287	39623309	chr17:39623287-39623309	14	-	ATAGAGGAGAAAGTGGGGAAAG	6		CCTCAGGTGAAGGTGGGGAANG
chr17	72069859	72069881	chr17:72069859-72069881	14	-	TCACAGGTAAAGGTGGGAGGTG	6		CCTCAGGTGAAGGTGGGGAANG
chr17	74684561	74684583	chr17:74684561-74684583	14	-	ATTCAGTAGAAGGTAGGGGATG	6		CCTCAGGTGAAGGTGGGGAANG
chr18	19160172	19160194	chr18:19160172-19160194	14	-	ACAGAGGAGAAAGTGGGGAAGA	6		CCTCAGGTGAAGGTGGGGAANG
chr18	3192272	3192294	chr18:3192272-3192294	14	-	ATTGAGGAGAAAGTGGGGAAAA	6		CCTCAGGTGAAGGTGGGGAANG
chr18	35733796	35733818	chr18:35733796-35733818	14	+	ACACAGGTAAAGGTGGGAGGTG	6		CCTCAGGTGAAGGTGGGGAANG
chr18	46753633	46753655	chr18:46753633-46753655	14	-	CTGCAAGTGGAGGTGGGGAAGA	5		CCTCAGGTGAAGGTGGGGAANG
chr18	54675314	54675336	chr18:54675314-54675336	14	+	TCTCAAGTGAAGGTGCTGAAGG	4		CCTCAGGTGAAGGTGGGGAANG
chr18	74837100	74837122	chr18:74837100-74837122	14	-	CTTCAGATGAAGATGGAGAACT	5		CCTCAGGTGAAGGTGGGGAANG
chr19	12574274	12574296	chr19:12574274-12574296	14	+	GGGGAAGTGAAGGTGGGGGAGG	6		CCTCAGGTGAAGGTGGGGAANG
chr19	21600748	21600770	chr19:21600748-21600770	14	-	ACACAGGTAAAGGTGGGAGGTG	6		CCTCAGGTGAAGGTGGGGAANG
chr19	4950942	4950964	chr19:4950942-4950964	14	+	ACACAGGTAAAGGTGGGAGGTG	6		CCTCAGGTGAAGGTGGGGAANG
chr19	8017290	8017312	chr19:8017290-8017312	14	-	ATAGAGGAGAAGGTGGGGAAAA	6		CCTCAGGTGAAGGTGGGGAANG
chr1	102709090	102709112	chr1:102709090-102709112	14	-	TCTCTGGGGAAGGTGGGCAAAG	4		CCTCAGGTGAAGGTGGGGAANG
chr1	12233341	12233363	chr1:12233341-12233363	14	+	TCTCAGGTAAAGGTGGGAGGTG	5		CCTCAGGTGAAGGTGGGGAANG
chr1	133689798	133689820	chr1:133689798-133689820	14	-	TTTCAGGTGAAGGTAGGGAGGT	5	TTTCAGGTGAAGGTAGGGA-GG	CCTCAGGTGAAGGTGGGGAANG
chr1	182564841	182564863	chr1:182564841-182564863	14	+	CAGCAGGAGAAGGTGGGGCAGA	5		CCTCAGGTGAAGGTGGGGAANG
chr1	187858559	187858580	chr1:187858559-187858580	14	+			ACTTAGG-GAAGGTGGGTAAAG	CCTCAGGTGAAGGTGGGGAANG
chr1	31143733	31143755	chr1:31143733-31143755	14	-	CCCCAGGTGGAGGTGGGGTTTG	4		CCTCAGGTGAAGGTGGGGAANG
chr1	46894393	46894415	chr1:46894393-46894415	14	+	GGGTAGGTGGAGGTGGGGGAAG	6		CCTCAGGTGAAGGTGGGGAANG
chr1	50280587	50280609	chr1:50280587-50280609	14	-	ACAGAGGAGAAAGTGGGGAAAA	6		CCTCAGGTGAAGGTGGGGAANG
chr1	56811499	56811521	chr1:56811499-56811521	14	+	TCAGTGGTGTAAGTGGGGAAGG	6		CCTCAGGTGAAGGTGGGGAANG
chr1	61158941	61158963	chr1:61158941-61158963	14	+	GGTCAGATGAAGGTGGAAAGGG	6		CCTCAGGTGAAGGTGGGGAANG
chr2	10198239	10198261	chr2:10198239-10198261	14	-	TTTCAGCAGAAGGTGGGGATGA	6		CCTCAGGTGAAGGTGGGGAANG
chr2	105585200	105585222	chr2:105585200-105585222	14	-	ATGAAGGTGAAGGTGATGAAGG	6		CCTCAGGTGAAGGTGGGGAANG
chr2	105619741	105619763	chr2:105619741-105619763	14	+	ACACAGGTAAAGGTGGGAGATG	5		CCTCAGGTGAAGGTGGGGAANG
chr2	179301742	179301764	chr2:179301742-179301764	14	-	ACTCACAGGAAGGTGGGGAAGT	5		CCTCAGGTGAAGGTGGGGAANG
chr2	20601125	20601147	chr2:20601125-20601147	14	+	GTGCAGGTGAAGGTGGAAATGG	6		CCTCAGGTGAAGGTGGGGAANG
chr2	25435393	25435415	chr2:25435393-25435415	14	-	TATCAGGCTAAGGTGGGGCACG	5		CCTCAGGTGAAGGTGGGGAANG
chr2	52828953	52828975	chr2:52828953-52828975	14	-	CTCCAAGGGAATGTGGGGAATG	5		CCTCAGGTGAAGGTGGGGAANG
chr2	75134297	75134319	chr2:75134297-75134319	14	+	CTGAGGATGAAGGTGGTGAATG	6	ACTGAGGATGAAGGTGGTGAATG	CCTCAGGTGAAGGTGGGGAANG
chr2	75177177	75177199	chr2:75177177-75177199	14	+	TCTCAAGTAAAGGGGGGAAGGG	6	TCTCAAGTAAAGG-GGGGAAGG	CCTCAGGTGAAGGTGGGGAANG
chr2	8087961	8087983	chr2:8087961-8087983	14	-	CTAGAGGAGAAAGTGGGGAAGA	6		CCTCAGGTGAAGGTGGGGAANG
chr2	85924728	85924750	chr2:85924728-85924750	14	-	GAGCAGGTGAAGGGGGAAAAGG	6		CCTCAGGTGAAGGTGGGGAANG
chr3	112012829	112012851	chr3:112012829-112012851	14	-	CTACAGTGGAAGGAGGGGAACA	6		CCTCAGGTGAAGGTGGGGAANG
chr3	113805893	113805915	chr3:113805893-113805915	14	-	CTTCAGATGAAGATGGAGAACT	5		CCTCAGGTGAAGGTGGGGAANG
chr3	3121041	3121063	chr3:3121041-3121063	14	-	AATGAGGTGAAGGAGGGAAGGG	6		CCTCAGGTGAAGGTGGGGAANG
chr3	31911142	31911163	chr3:31911142-31911163	14	-			CCTCAGG-GAAGAAGGGGAAAA	CCTCAGGTGAAGGTGGGGAANG
chr3	84525843	84525864	chr3:84525843-84525864	14	+			CCACAGG-GAAGGTGGGTAAGG	CCTCAGGTGAAGGTGGGGAANG
chr3	87832119	87832141	chr3:87832119-87832141	14	-	TCCCAGGCAAAGGTGAAGAAGG	6		CCTCAGGTGAAGGTGGGGAANG
chr4	151558900	151558922	chr4:151558900-151558922	14	+	CTTCAGATGAAGATGGAGAACT	5		CCTCAGGTGAAGGTGGGGAANG
chr4	152195652	152195674	chr4:152195652-152195674	14	-	CTTCAGATGAAGATGGAGAACT	5		CCTCAGGTGAAGGTGGGGAANG
chr4	155141699	155141720	chr4:155141699-155141720	14	-			CCTCAGAGGAAG-TGGGTAATG	CCTCAGGTGAAGGTGGGGAANG
chr4	19302231	19302253	chr4:19302231-19302253	14	-	TCTAAGGTTATGGTGGGTAAAG	5		CCTCAGGTGAAGGTGGGGAANG
chr4	19788680	19788702	chr4:19788680-19788702	14	+	ACAGAGGAGAAAGTGGGGAAAA	6		CCTCAGGTGAAGGTGGGGAANG
chr4	41510785	41510806	chr4:41510785-41510806	14	+			ACTCAGG-GAAGGTGAGGAAGG	CCTCAGGTGAAGGTGGGGAANG
chr4	52475871	52475893	chr4:52475871-52475893	14	+	GAAGAGGTGAAGGTAGGGATAG	6		CCTCAGGTGAAGGTGGGGAANG
chr4	56722020	56722042	chr4:56722020-56722042	14	+	CCCAAGGTGGAGGTGGGGGAGG	4		CCTCAGGTGAAGGTGGGGAANG
chr4	87988818	87988840	chr4:87988818-87988840	14	-	CCTCAGCTAAAGGAAGGGAAGG	4		CCTCAGGTGAAGGTGGGGAANG
chr4	88079995	88080017	chr4:88079995-88080017	14	-	ACTCAGGTGTAGCTGGGAATAG	5		CCTCAGGTGAAGGTGGGGAANG
chr5	106313631	106313653	chr5:106313631-106313653	14	+	TAACAGGCAGAGGTGGGGAAGG	6		CCTCAGGTGAAGGTGGGGAANG
chr5	151241376	151241398	chr5:151241376-151241398	14	-	TCGTAGGCGAAGGTGGAGATGG	6		CCTCAGGTGAAGGTGGGGAANG
chr5	47929558	47929580	chr5:47929558-47929580	14	-	CTTCAGATGAAGATGGAGAACT	5		CCTCAGGTGAAGGTGGGGAANG
chr5	78595307	78595329	chr5:78595307-78595329	14	-	ATTGAGGAGAAAGTGGGGAAGA	6		CCTCAGGTGAAGGTGGGGAANG
chr6	107018545	107018567	chr6:107018545-107018567	14	+	TCAAAGGTGAAGGTGGGAAGGA	6	TCAAAGGTGAAGGTGGG-AAGG	CCTCAGGTGAAGGTGGGGAANG
chr6	125923084	125923106	chr6:125923084-125923106	14	+	CCTGGGGTGATGGTGGGGAGGG	4		CCTCAGGTGAAGGTGGGGAANG
chr6	133196776	133196798	chr6:133196776-133196798	14	+	ACTCAGGAAAAGATAGGGAAGA	6		CCTCAGGTGAAGGTGGGGAANG
chr6	139370748	139370770	chr6:139370748-139370770	14	+	ACAGAGGAGAAAGTGGGGAAGA	6		CCTCAGGTGAAGGTGGGGAANG
chr6	147934084	147934106	chr6:147934084-147934106	14	+	ACAGAGGAGAAAGTGGGGAAAA	6		CCTCAGGTGAAGGTGGGGAANG
chr6	15565984	15566006	chr6:15565984-15566006	14	+	CTGGAGGTGCAGGTGGGGAAGG	4		CCTCAGGTGAAGGTGGGGAANG
chr6	37055488	37055510	chr6:37055488-37055510	14	-	GCTGGGGTGAGGGTGGGTAAAT	6		CCTCAGGTGAAGGTGGGGAANG
chr6	42649318	42649340	chr6:42649318-42649340	14	-	CTAGAGGAGAAAGTGGGGAAAG	5	CCTAGAGGAGAAAGTGGGGAAAG	CCTCAGGTGAAGGTGGGGAANG
chr6	48295957	48295979	chr6:48295957-48295979	14	+	TCTCAGAGGAAAATGGGGAATG	5		CCTCAGGTGAAGGTGGGGAANG
chr6	63958195	63958216	chr6:63958195-63958216	14	-			CCACAGGTAAAA-TGGGGAAGG	CCTCAGGTGAAGGTGGGGAANG
chr6	91641138	91641160	chr6:91641138-91641160	14	-	GATGAGGTGAAGGCGGGGATGG	5		CCTCAGGTGAAGGTGGGGAANG
chr6	99892935	99892957	chr6:99892935-99892957	14	-	ACGCAGGTAAAGGTGGGAGGTG	6		CCTCAGGTGAAGGTGGGGAANG
chr7	116751796	116751818	chr7:116751796-116751818	14	-	GGGAGAGTGAAGGTGGGGAAGG	6		CCTCAGGTGAAGGTGGGGAANG
chr7	123641306	123641328	chr7:123641306-123641328	14	-	TCACAGGTAAAGGTGGGACGTG	6		CCTCAGGTGAAGGTGGGGAANG
chr7	132625615	132625637	chr7:132625615-132625637	14	-	ACTCAGGAGAAGGAAGGGAAGT	5		CCTCAGGTGAAGGTGGGGAANG
chr7	31582792	31582814	chr7:31582792-31582814	14	-	ACTCAGGAAAAGATAGGGAAGA	6		CCTCAGGTGAAGGTGGGGAANG
chr7	40760827	40760849	chr7:40760827-40760849	14	-	GTGGAGGTGAAGCTGGGTAATG	6		CCTCAGGTGAAGGTGGGGAANG
chr7	52401551	52401573	chr7:52401551-52401573	14	-	ACTCAGGTGAGGGTGGAAAATC	5		CCTCAGGTGAAGGTGGGGAANG
chr7	70244410	70244432	chr7:70244410-70244432	14	-	CTGTAGGTGTAGGTGGAGGAAG	6		CCTCAGGTGAAGGTGGGGAANG
chr7	81759518	81759540	chr7:81759518-81759540	14	+	ACAGAGGAGAAAGTGGGGAAAA	6		CCTCAGGTGAAGGTGGGGAANG
chr7	91020932	91020954	chr7:91020932-91020954	14	-	ATAGAGGAGAAAGTGGGGAAAG	6		CCTCAGGTGAAGGTGGGGAANG
chr7	98471421	98471443	chr7:98471421-98471443	14	+	ACGCAGGTAAAGGTGGGAGGTG	6		CCTCAGGTGAAGGTGGGGAANG
chr8	119247187	119247209	chr8:119247187-119247209	14	-	CATTCGGTGAAGCTGAGGAAGG	5		CCTCAGGTGAAGGTGGGGAANG
chr8	124969801	124969823	chr8:124969801-124969823	14	+	ATACAGATGAAGGTCGGGGAAG	6		CCTCAGGTGAAGGTGGGGAANG
chr8	24932919	24932940	chr8:24932919-24932940	14	+			TCTCAGG-GTAGGAGGGGAAGG	CCTCAGGTGAAGGTGGGGAANG
chr8	36652755	36652777	chr8:36652755-36652777	14	-	TCTCACTTGAAGGCGGGGGATG	5		CCTCAGGTGAAGGTGGGGAANG
chr8	39696215	39696237	chr8:39696215-39696237	14	-	TCTCAAAAGAAGGAGGGGAAGA	6		CCTCAGGTGAAGGTGGGGAANG
chr8	5135574	5135596	chr8:5135574-5135596	14	-	AGGCTGGTGAGGGTGGAGAAAG	6		CCTCAGGTGAAGGTGGGGAANG
chr8	70957097	70957119	chr8:70957097-70957119	14	+	TTAGGGGTGATGGTGGGGAACG	6		CCTCAGGTGAAGGTGGGGAANG
chr8	86051917	86051939	chr8:86051917-86051939	14	-	ACTTGGGAGAAGGAGGGGAAGG	5		CCTCAGGTGAAGGTGGGGAANG
chr8	91140360	91140382	chr8:91140360-91140382	14	-	CATCTGGTGAGGGTGGGTACTG	5		CCTCAGGTGAAGGTGGGGAANG
chr8	91517329	91517351	chr8:91517329-91517351	14	-	GGGCAAGTGAAGATGAGGAAGG	6		CCTCAGGTGAAGGTGGGGAANG
chr8	95842146	95842168	chr8:95842146-95842168	14	+	GCTCTGGAGAGGGTGGGGAAGG	4		CCTCAGGTGAAGGTGGGGAANG
chr9	18611821	18611843	chr9:18611821-18611843	14	-	ACAGAGGAGAAAGTGGGGAAAA	6		CCTCAGGTGAAGGTGGGGAANG
chr9	57620868	57620890	chr9:57620868-57620890	14	-	CTTCAAGTGGAGGTGAGGAAGG	4		CCTCAGGTGAAGGTGGGGAANG
chr9	77232447	77232468	chr9:77232447-77232468	14	+			CCTCAG-TGAAAATGGGAAATG	CCTCAGGTGAAGGTGGGGAANG
chr9	79839927	79839949	chr9:79839927-79839949	14	-	ATAGAGGAGAAAGTGGGGAAAG	6		CCTCAGGTGAAGGTGGGGAANG
chr9	83654037	83654058	chr9:83654037-83654058	14	+			GCTCAGGGGA-GATGGGGAAGG	CCTCAGGTGAAGGTGGGGAANG
chrX	110251485	110251507	chrX:110251485-110251507	14	-	ATTGAGGAGAAAGTGGGGAAAA	6		CCTCAGGTGAAGGTGGGGAANG
chrX	128511207	128511229	chrX:128511207-128511229	14	+	ATAGAGGAGAAAGTGGGGAAGG	6		CCTCAGGTGAAGGTGGGGAANG
chrX	13779902	13779924	chrX:13779902-13779924	14	-	ACCTGGGTGAAAGAGGGGAAGG	6	CCTG-GGTGAAAGAGGGGAAGG	CCTCAGGTGAAGGTGGGGAANG
chrX	145471428	145471450	chrX:145471428-145471450	14	-	GCCCAGGCGAAGGTGGTGAAGC	5	CC-CAGGCGAAGGTGGTGAAGC	CCTCAGGTGAAGGTGGGGAANG
chrX	16351340	16351362	chrX:16351340-16351362	14	+	ACACAGGTAAAGGTGGGAGGTG	6		CCTCAGGTGAAGGTGGGGAANG
chrX	40107261	40107283	chrX:40107261-40107283	14	+	TCTCAGGTAAAGGTGGGAGGTG	5		CCTCAGGTGAAGGTGGGGAANG
chrX	65265338	65265360	chrX:65265338-65265360	14	-	ATAGAGGAGAAAGTGGGGAAAG	6		CCTCAGGTGAAGGTGGGGAANG
chrX	8804283	8804306	chrX:8804283-8804306	14	+			TCTCTGATGAAGAGTGGGGAAAG	CCTCAGGTGAAGGTGGGGAANG
chr10	122482735	122482757	chr10:122482735-122482757	12	-	GATCAGGGGAGGATGGGGAAGG	5		CCTCAGGTGAAGGTGGGGAANG
chr10	24549531	24549553	chr10:24549531-24549553	12	+	CCTCTTGTGAAGCTGTGTCAGG	6		CCTCAGGTGAAGGTGGGGAANG
chr10	32429035	32429057	chr10:32429035-32429057	12	-	ACAGAGGAGAAAGTGGGGAAAA	6		CCTCAGGTGAAGGTGGGGAANG
chr10	32935560	32935582	chr10:32935560-32935582	12	-	CAGCAGGTGAAGGTGGAAATGT	6	CAGCAGGTGAAGGTGGA-AATG	CCTCAGGTGAAGGTGGGGAANG
chr10	53185208	53185230	chr10:53185208-53185230	12	+	CAGCAGATGAAGGTGAGGATGT	6		CCTCAGGTGAAGGTGGGGAANG
chr10	66704206	66704228	chr10:66704206-66704228	12	-	ACCCAAGTGAAGGTGGAAGAAG	6		CCTCAGGTGAAGGTGGGGAANG
chr10	76537492	76537514	chr10:76537492-76537514	12	-	AGCCAGGTGAAGGTGGAAAGTG	6		CCTCAGGTGAAGGTGGGGAANG
chr11	100890380	100890401	chr11:100890380-100890401	12	-			GCTCAGGC-AGGGTGGGGAAGG	CCTCAGGTGAAGGTGGGGAANG
chr11	105376213	105376235	chr11:105376213-105376235	12	-	ACGCAGGTAAAGGTGGGAGGTG	6		CCTCAGGTGAAGGTGGGGAANG
chr11	46335582	46335604	chr11:46335582-46335604	12	-	CCTCAGGTGAACATGGAAGTAG	6		CCTCAGGTGAAGGTGGGGAANG
chr11	48392874	48392896	chr11:48392874-48392896	12	+	GGGCAGGGGAAGGAGGGGAAGG	5		CCTCAGGTGAAGGTGGGGAANG
chr11	57599980	57600002	chr11:57599980-57600002	12	-	ACACAGGTAAAGGTGGGAGATG	5		CCTCAGGTGAAGGTGGGGAANG
chr11	59961706	59961728	chr11:59961706-59961728	12	+	TCTCAGGGGAAGGTGAGAAGAA	6		CCTCAGGTGAAGGTGGGGAANG
chr11	81670563	81670585	chr11:81670563-81670585	12	-	GCACAGCTGAAGGCGGGGGAAG	5		CCTCAGGTGAAGGTGGGGAANG
chr12	102355907	102355929	chr12:102355907-102355929	12	-	CACACTGTGAAGGTGGGGAAGG	5	GCACACTGTGAAGGTGGGGAAGG	CCTCAGGTGAAGGTGGGGAANG
chr12	12184907	12184929	chr12:12184907-12184929	12	+	ATAGAGGAGAAAGTGGGGAAAG	6		CCTCAGGTGAAGGTGGGGAANG
chr12	33083868	33083890	chr12:33083868-33083890	12	+	GACAGGGTGAAGGTGGAGAAGG	6		CCTCAGGTGAAGGTGGGGAANG
chr12	4601985	4602007	chr12:4601985-4602007	12	-	AGCCAGGTGATGGTGGTGAATG	5	GC-CAGGTGATGGTGGTGAATG	CCTCAGGTGAAGGTGGGGAANG
chr12	87135235	87135257	chr12:87135235-87135257	12	+	ACTCAGGGGAAGGTGGTTAATA	5		CCTCAGGTGAAGGTGGGGAANG
chr12	95621781	95621802	chr12:95621781-95621802	12	+			TCTCAGGTTAAGG-GGAGAAGG	CCTCAGGTGAAGGTGGGGAANG
chr12	9896721	9896743	chr12:9896721-9896743	12	-	TTCCAGGTGAAGATGAGAAAAG	6		CCTCAGGTGAAGGTGGGGAANG
chr12	99794224	99794246	chr12:99794224-99794246	12	+	CCTTCAGAGAAGCTGGGGAAGG	5	CTTCAGA-GAAGCTGGGGAAGG	CCTCAGGTGAAGGTGGGGAANG
chr13	107148829	107148851	chr13:107148829-107148851	12	+	ACACAGGCGAGGGTGGGGTAAA	6		CCTCAGGTGAAGGTGGGGAANG
chr13	109200270	109200291	chr13:109200270-109200291	12	+			CATGAGGTGA-GGTGGTGAAGG	CCTCAGGTGAAGGTGGGGAANG
chr13	20129156	20129178	chr13:20129156-20129178	12	+	ACACAGGTAAAGGTGGGAGGTG	6		CCTCAGGTGAAGGTGGGGAANG
chr13	25304436	25304458	chr13:25304436-25304458	12	-	GAAAAGATGATGGTGGGGAAAG	6		CCTCAGGTGAAGGTGGGGAANG
chr13	32203980	32204001	chr13:32203980-32204001	12	+			AAGCAGGT-AAGGTGGGGAAGG	CCTCAGGTGAAGGTGGGGAANG
chr13	40924419	40924441	chr13:40924419-40924441	12	+	GGTCAGTTGAAGGTGGGAATAG	5		CCTCAGGTGAAGGTGGGGAANG
chr13	57948882	57948904	chr13:57948882-57948904	12	+	AACCAGTTGGAGGTGGGGAAGG	5	AC-CAGTTGGAGGTGGGGAAGG	CCTCAGGTGAAGGTGGGGAANG
chr13	58304593	58304615	chr13:58304593-58304615	12	-	CACATGGTGGAGGTGGAGAAGG	6		CCTCAGGTGAAGGTGGGGAANG
chr13	59806080	59806102	chr13:59806080-59806102	12	-	CTTCAGGTCAAGGTGGGTCAAG	4		CCTCAGGTGAAGGTGGGGAANG
chr13	8771887	8771909	chr13:8771887-8771909	12	+	ACTCAGGTGAAGGAGTGGAAGT	4		CCTCAGGTGAAGGTGGGGAANG
chr13	98072323	98072345	chr13:98072323-98072345	12	+	GATCAAGAGAGGGTGGGGAAGG	5		CCTCAGGTGAAGGTGGGGAANG
[truncated: 1,143 more rows]
