# Supplementary material for: Efficient in vivo genome editing prevents hypertrophic cardiomyopathy in mice
Source: Nat Med. 2023 Feb 16;29(2):412–21. doi: 10.1038/s41591-022-02190-7 (PMC9941048; doi:10.1038/s41591-022-02190-7)
Supplement: Source Data Fig. 1 — Source Data for Fig. 1 [file 41591_2022_2190_MOESM4_ESM.xlsx]

## Sheet: Fig1C
gDNA Sequencing LV
129 SvEv	Untreated
	% Editing
Animal ID	R403A>G	Indels
1093	0.83	0.03
1095	-0.33	0.03
3910	-1.7	0.04
3931	0.33	0.03
3932	0.26	0.04
Mean	-0.122	0.034
SD	0.973381	0.00547723
	Treated
	% Editing
Animal ID	R403A>G	Indels
1897	15.02	1.4
1898	18.46	1.54
35	15.37	1.09
36	15.89	1.09
37	11.52	0.46
38	19.89	1.14
Mean	16.025	1.12
SD	2.91958	0.372183

## Sheet: Fig1D
cDNA Sequencing		% R403A>G Editing
Animal ID	Region	Treatment	Strain	Titer.vg.kg.	On target editing		T-Test	p-value
1897	LV	SINGLE INJECT	SVEV	(1.25*10^13) x 2	92		LV vs. RV	0.0569607
1897	RV	SINGLE INJECT	SVEV	(1.25*10^13) x 2	77.5		LV vs. LA+RA	5.50105e-06
1898	LV	SINGLE INJECT	SVEV	(1.25*10^13) x 2	84.7
1899	LV	SINGLE INJECT	SVEV	(1.25*10^13) x 2	77.3
1900	LV	SINGLE INJECT	SVEV	(1.25*10^13) x 2	80.2
35	RV	SINGLE INJECT	SVEV	(1.25*10^13) x 2	86.7
36	LV	SINGLE INJECT	SVEV	(1.25*10^13) x 2	82.6
37	LV	SINGLE INJECT	SVEV	(1.25*10^13) x 2	65.6
37	RV	SINGLE INJECT	SVEV	(1.25*10^13) x 2	44.6
37	LA	SINGLE INJECT	SVEV	(1.25*10^13) x 2	16.2
37	RA	SINGLE INJECT	SVEV	(1.25*10^13) x 2	20.5
38	LV	SINGLE INJECT	SVEV	(1.25*10^13) x 2	85.7
38	RV	SINGLE INJECT	SVEV	(1.25*10^13) x 2	66.1
38	LA	SINGLE INJECT	SVEV	(1.25*10^13) x 2	36.8
38	RA	SINGLE INJECT	SVEV	(1.25*10^13) x 2	57.5
40	LV	SINGLE INJECT	SVEV	(1.25*10^13) x 2	76.4
4822	RV	SINGLE INJECT	S4	(1.25*10^13) x 2	36.7
4822	LA	SINGLE INJECT	S4	(1.25*10^13) x 2	17.4
4822	RA	SINGLE INJECT	S4	(1.25*10^13) x 2	16
4823	RV	SINGLE INJECT	S4	(1.25*10^13) x 2	55.4
4823	LA	SINGLE INJECT	S4	(1.25*10^13) x 2	34
4823	RA	SINGLE INJECT	S4	(1.25*10^13) x 2	41.9
1096	LV	UNTREATED	SVEV	0	-3.3
1096	RV	UNTREATED	SVEV	0	-4
Region	Mean	SD
LV	80.5625	7.84182
RV	61.1667	19.2322
LA	26.1	10.8105
RA	33.975	19.3297
