# Supplementary material for: Efficient in vivo genome editing prevents hypertrophic cardiomyopathy in mice
Source: Nat Med. 2023 Feb 16;29(2):412–21. doi: 10.1038/s41591-022-02190-7 (PMC9941048; doi:10.1038/s41591-022-02190-7)
Supplement: Source Data Fig. 2 — Source Data for Fig. 2 [file 41591_2022_2190_MOESM5_ESM.xlsx]

## Sheet: 2A
					14weeks			18weeks			22weeks			25weeks			29weeks			32weeks				T-Test 32 weeks	p-value
Animal ID	strain	Sex	treatment	dose (vg/kg)	LVPW;d	FS	LVPW/LVDd	LVPW;d	FS	LVPW/LVDd	LVPW;d	FS	LVPW/LVDd	LVPW;d	FS	LVPW/LVDd	LVPW;d	FS	LVPW/LVDd	LVPW;d	FS	LVPW/LVDd			LVPW;d	FS	LVPW / LVDd
1897	SvEv	male	ABE8e+NG	1.25*10^13	0.755782	42.6941	0.230594	0.72585	35.8209	0.206823	0.80068	40.4396	0.235165	0.740816	49.6907	0.204124	0.808163	43.3198	0.218623	0.838095	44.0404	0.226263		R403Q Treated vs. R403Q Untreated	0.000192592	0.72	6.1024e-05
1898	SvEv	male	ABE8e+NG	1.25*10^13	0.748299	32	0.235294	0.793197	37.5465	0.197026	0.778231	37.0526	0.218947	0.778231	33.6595	0.203522	0.830612	30.3719	0.229339	0.853061	34.1414	0.230303		R403Q Treated vs. Wildtype	0.820601	0.571952	0.46109
35	SvEv	male	ABE8e+NG	1.25*10^13	0.823129	42.7015	0.239651	0.830612	32.9609	0.206704	0.80068	37.7282	0.217038	0.845578	31.0476	0.215238	0.808163	32.4275	0.195652	0.838095	34.1463	0.210131		R403Q Untreated vs. Wildtype	0.000174579	0.352969	3.6526e-05
36	SvEv	male	ABE8e+NG	1.25*10^13	0.882993	34.2213	0.241803	0.830612	34.7518	0.196808	0.793197	37.4771	0.193784	0.882993	37.4087	0.215328	0.853061	35.8657	0.201413	0.830612	39.3673	0.195079
37	SvEv	male	ABE8e+NG	1.25*10^13	0.838095	48.9083	0.244541	0.80068	40.7063	0.198885	0.868027	32.0755	0.218868	0.838095	44.5297	0.214971	0.853061	36.7816	0.218391	0.845578	44.0454	0.213611
38	SvEv	male	ABE8e+NG	1.25*10^13	0.860544	32.2785	0.242616	0.793197	36.036	0.190991	0.808163	31.7739	0.210526	0.897959	38.0869	0.208696	0.853061	38.3659	0.202487	0.845578	34.4523	0.199647
Mean					0.81814	38.8006	0.239083	0.795691	36.3037	0.199539	0.808163	36.0911	0.215721	0.830612	39.0705	0.210313	0.834354	36.1887	0.210984	0.841836	38.3655	0.212505
SD					0.0551242	6.9613	0.00522353	0.0383511	2.63875	0.00619128	0.0310342	3.44089	0.0134782	0.0606077	6.92773	0.00562399	0.0220717	4.56138	0.0130306	0.00784824	4.82548	0.0140135
1092	SvEv	male	none					0.957823	45.6193	0.386707	0.905442	45.2381	0.261905	1.02517	41.3483	0.307865	1.0551	50.2232	0.314732	1.15986	44.5946	0.349099
1093	SvEv	male	none					1.46293	45.0125	0.501636	1.57517	37.0434	0.452299	1.56395	42.069	0.48046	1.41429	36.0996	0.392116	1.58639	45.7381	0.440749
1095	SvEv	male	none					0.815646	48.1319	0.23956	0.980272	44.1964	0.292411	1.07755	46.5754	0.328767	0.987755	30.5927	0.25239	1.06258	39.9586	0.293996
1096	SvEv	male	none					0.808163	31.6239	0.230769	0.95034	41.1504	0.280973	0.987755	36.9478	0.26506	1.0102	44.4882	0.265748	1.07007	34.5865	0.268797
4322	SvEv	male	none		0.774074	32.967	0.208791	0.794444	33.9416	0.213504				1.05926	41.1874	0.289425	1.03889	35.5963	0.280734	0.998148	43.5849	0.277358
2969	SvEv	male	none		1.05926	41.9418	0.302913	1.01852	36.5049	0.291262	1.10679	38.6643	0.286467				1.24259	43.7616	0.340782	1.25617	37.5	0.379098
2959	SvEv	male	none		0.828395	38.9151	0.287736	0.896296	34.8195	0.280255	1.21524	41.5094	0.437736	1.05926	43.0052	0.404145	1.06605	39.4737	0.344298	1.04568	34.113	0.300195
2960	SvEv	male	none		0.835185	41.2766	0.261702	0.916667	29.8126	0.229983	1.14753	34.965	0.295455	1.2358	43.3884	0.376033	1.41914	42.8884	0.457331	1.41235	39.9247	0.391714
2963	SvEv	male	none		1.10679	39.8785	0.329959	1.21543	43.776	0.371369				1.19506	40.8015	0.320583	1.1679	43.1298	0.328244	1.12037	40.7063	0.306691
2964	SvEv	male	none		1.19506	48.5933	0.450128	1.12037	39.6078	0.323529				1.18148	45.4352	0.369427	1.25617	37.4768	0.343228	1.22222	32.1429	0.306122
Mean					0.966461	40.5954	0.306872	1.00063	38.885	0.306857	1.12583	40.3953	0.329607	1.15392	42.3065	0.349085	1.16581	40.373	0.33196	1.19338	39.285	0.331382
SD					0.175425	5.05516	0.0813601	0.212931	6.45074	0.0910727	0.227775	3.72899	0.0796921	0.175078	2.80354	0.0661199	0.161319	5.63029	0.0608675	0.184355	4.64552	0.0564163
2962	SvEv_WT	male	none		0.706173	34.8231	0.193669	0.780864	47.093	0.222868				0.719753	38.698	0.191682	0.726543	41.5913	0.19349	0.746914	40.3941	0.180624
2965	SvEv_WT	male	none		0.774074	37.9487	0.194872	0.808025	39.1382	0.213645				0.862346	35.9861	0.219723	0.862346	37.7551	0.215986	0.896296	33.9564	0.205607
2966	SvEv_WT	male	none		0.821411	40.8344	0.218879	0.808025	39.823	0.21062				0.801235	34.0824	0.220974	0.841975	35.3719	0.204959	0.875926	31.7869	0.221649
4321	SvEv_WT	male	none		0.685802	40.3809	0.192381	0.746914	43.2532	0.203327				0.733333	43.1543	0.187175	0.814815	42.2877	0.207972	0.814815	40.3141	0.209424
Mean					0.746865	38.4968	0.19995	0.785957	42.3269	0.212615				0.779167	37.9802	0.204888	0.81142	39.2515	0.205602	0.833488	36.6129	0.204326
SD					0.0624018	2.75746	0.0126604	0.0290074	3.65199	0.00809178				0.0659205	3.9351	0.0179536	0.0598406	3.26515	0.00931968	0.0673042	4.40997	0.0172193

## Sheet: 2B
					8weeks			10weeks			14weeks			18weeks			24weeks			28weeks			32weeks				T-Test 32 weeks	p-value
Animal ID	Genotype	Sex	treatment	dose (vg/kg)	LVPW;d	FS	LVPW/LVDd	LVPW;d	FS	LVPW/LVDd	LVPW;d	FS	LVPW/LVDd	LVPW;d	FS	LVPW/LVDd	LVPW;d	FS	LVPW/LVDd	LVPW;d	FS	LVPW/LVDd	LVPW;d	FS	LVPW/LVDd			LVPW;d	FS	LVPW / LVDd
4068	SvEv/S4_403/+	male	ABE8e+NG	1.25*10^13each	0.845578	39.5684	0.270983	0.80068	36.4815	0.198148	0.897959	36.0656	0.245902	0.853061	41.683	0.223092	0.890476	37.3585	0.224528	0.890476	39.0244	0.223265	0.8456	40.249	0.212238		R403Q Treated vs. R403Q Untreated	1.14241e-06	0.0468015	1.97254e-09
4069	SvEv/S4_403/+	male	ABE8e+NG	1.25*10^13each	0.793197	38.8095	0.252381	0.838095	37.4723	0.248337	0.927891	41.6162	0.250505	1.26463	40.0922	0.389401											R403Q Treated vs. Wildtype	0.0768127	0.744381	0.107507
4074	SvEv/S4_403/+	male	ABE8e+NG	1.25*10^13each	0.793197	41.6667	0.238739	0.882993	33.4746	0.25	0.845578	35.259	0.2251	0.845578	35.2227	0.228745	0.927891	35.5967	0.255144	0.87551	35.3817	0.217877	0.87466	39.9135	0.206826		R403Q Untreated vs. Wildtype	1.28853e-07	0.0388852	1.14423e-08
4070	SvEv/S4_403/+	female	ABE8e+NG	1.25*10^13each	0.778231	49.299	0.242991	0.770748	45.5636	0.247002	0.770748	48.2993	0.23356	0.755782	41.3483	0.226966	0.87551	32.1199	0.250535	0.823129	35.1648	0.201465	0.849328	39.2954	0.227711
4071	SvEv/S4_403/+	female	ABE8e+NG	1.25*10^13each	0.680952	45.3012	0.219277	0.710884	34.0045	0.212528	0.740816	45.7547	0.23349	0.748299	38.8535	0.212314	0.785714	37.2917	0.21875	0.778231	44.6953	0.234763	0.800037	38.521	0.220685
4072	SvEv/S4_403/+	female	ABE8e+NG	1.25*10^13each	0.80068	48.7641	0.240449	0.785714	35.4312	0.244755	0.763265	47.9713	0.243437	0.718367	47.0464	0.202532	0.823129	41.2556	0.246637	0.755782	49.7053	0.198428	0.838943	44.1886	0.239417
4073	SvEv/S4_403/+	female	ABE8e+NG	1.25*10^13each	0.733333	44.7853	0.200409	0.740816	30.2895	0.22049	0.695918	30.3769	0.206208	0.695918	36.6733	0.186373	0.853061	42.315	0.216319	0.770748	38.4758	0.19145	0.762389	43.4215	0.224807
4076	SvEv/S4_403/+	female	ABE8e+NG	1.25*10^13each	0.733333	40.5	0.245	0.733333	39.5631	0.237864	0.785714	35.2941	0.228758	0.778231	36.8317	0.20594	0.755782	31.3609	0.199211	0.763265	40.9767	0.21656	0.786205	36.9994	0.192957
4822	SvEv/S4_403/+	female	ABE8e+NG	1.25*10^13each	0.733333	46.1942		0.778231	38.4021	0.268041	0.763265	33.1868	0.224176	0.770748	38.9006	0.217759
4823	SvEv/S4_403/+	female	ABE8e+NG	1.25*10^13each	0.733333	40.5473		0.740816	40.6619	0.234042	0.733333	38.9328	0.193676	0.785714	40.7025	0.216942
Mean					0.762517	43.5436	0.238779	0.778231	37.1344	0.236121	0.792449	39.2757	0.228481	0.821632	39.7354	0.231006	0.844509	36.7569	0.230161	0.808163	40.4891	0.211973	0.822452	40.3698	0.217806
SD					0.047778	3.8299	0.0211591	0.0522025	4.27505	0.0205588	0.0745343	6.35232	0.0176403	0.163214	3.34257	0.0570837	0.0603961	4.15818	0.0209052	0.0556633	5.22015	0.0153724	0.0401655	2.58364	0.0152287
	SvEv/S4_403/+	male	none		0.905442	48.6979	0.315104	1.10748	33.3333	0.347418	0.972789	40.7159	0.290828	1.0551	39.7872	0.3	1.74354	53.0351	0.744409	1.08503	39.8113	0.273585	1.15238	44.3992	0.313646
	SvEv/S4_403/+	male	none		0.927891	47.7453	0.328912	0.980272	47.5543	0.355978	1.12993	33.7469	0.37469	1.23469	35.2668	0.382831	1.04014	43.8445	0.300216	1.15986	49.1803	0.362998	1.0551	55.8139	0.364341
	SvEv/S4_403/+	male	none		0.972789	49.7573	0.315534	1.22721	38.3886	0.388626	1.03265	44.9309	0.317972	1.03265	44.4445	0.333333	1.04762	40.566	0.330189	1.0102	43.8073	0.309633	1.15986	37.7155	0.334052
	SvEv/S4_403/+	male	none		0.905442	39.1101	0.283372	1.08503	38.481	0.367089	1.20476	33.7156	0.369266	1.51157	34.5982	0.450893	1.20476	42.9501	0.349241	1.02517	49.6945	0.279022	1.1898	42.8246	0.362187
	SvEv/S4_403/+	male	none		0.920408	47.6744	0.286046	1.39932	33.6049	0.380855	1.21225	38.9671	0.380282				1.59388	35.9841		1.25714	45.7003		1.21225	53.1806	0.412214
	SvEv/S4_403/+	male	none		0.935374	48.951	0.291375				1.00272	45.8115	0.350785				1.22721	44.665	0.406948	1.03265	44.8453	0.35567	1.04762	49.3472	0.365535
	SvEv/S4_403/+	female	none		1.01769	39.6277	0.361702	1.03265	48.4127	0.365079	0.912925	44.4444	0.330623	1.47415	46.9388	0.502551	0.905442	43.6657	0.326146	1.35442	42.7161	0.446914	1.1449	40.0443	0.338496
	SvEv/S4_403/+	female	none		0.897959	48.9071	0.327869	0.965306	52.0124	0.399381	1.00272	39.0582	0.371191	1.1898	40.4306	0.380383	0.778231	32.0628	0.233184	1.27959	32.321	0.370933	1.15238	40.7862	0.378378
	SvEv/S4_403/+	female	none		0.927891	40.3101	0.320413	1.04014	51.9894	0.3687	1.27211	38.9549	0.403801	1.00272	46.5174	0.333333	1.15986	41.8546	0.388471	1.34694	55.0279	0.502793	1.27959	48.337	0.379157
	SvEv/S4_403/+	female	none		1.21973	37.3961	0.451524	1.37687	44.4444	0.464647	0.957823	32.9493	0.294931	1.02517	41.1311	0.352185	0.995238	44.8276	0.327586	0.912925	36.4964	0.296837	0.927891	42.6434	0.309227
	SvEv/S4_403/+	female	none		1.51157	46.5318	0.583815	0.95034	37.3034	0.285393	1.00272	32.304	0.31829							0.935374	32.1229	0.349162	0.957823	38.3202	0.335958
	SvEv/S4_403/+	female	none		0.965306	39.1398	0.277419	1.47415	54.1436	0.544199	0.972789	33.6449	0.303738
Mean					1.00896	44.4874	0.345257	1.14898	43.6062	0.387942	1.05635	38.2703	0.3422	1.19073	41.1393	0.379439	1.2518	43.5301	0.409525	1.13207	45.1079	0.33797	1.13742	46.1893	0.355781
SD					0.181027	4.85025	0.088571	0.189554	7.6821	0.0670741	0.117446	4.98561	0.0376499	0.204009	4.67644	0.0671666	0.307705	5.1286	0.167918	0.131802	3.50018	0.0651639	0.0632007	6.77714	0.0314655
	wt	male	none		0.718367	39.0071	0.22695	0.733333	32.4263	0.222222	0.755782	43.4299	0.224944	0.785714	44.6429	0.234375	0.815646	46.3252	0.242762	0.763265	42.161	0.216102	0.838095	37.5276	0.247241
	wt	male	none		0.688435	41.5612	0.194093	0.778231	48.7751	0.231626	0.830612	45.8629	0.262411	0.838095	49.6503	0.261072	0.755782	39.9594	0.204868	0.838095	41.1765	0.219608	0.85	34.873	0.235566
	wt	male	none		0.785714	43.5714	0.25	0.808163	47.343	0.260869	0.770748	36.747	0.206827	0.808163	46.7269	0.243792	0.755782	39.8438	0.197266	0.830612	46.2366	0.23871	0.785714	41.3136	0.222458
	wt	male	none					0.718367	44.6475	0.250653	0.703401	44.4008	0.184676	0.808163	43.318	0.248848	0.740816	41.7391	0.215217	0.785714	44.9679	0.224839	0.815646	37.5502	0.218875
	wt	male	none					0.718367	42.6878	0.189723	0.755782	49.647	0.237647	0.748299	47.205	0.207039	0.755782	31.9149	0.238771	0.80068	38.0841	0.25	0.808163	33.682	0.225941
	wt	female	none		0.673469	47.8803	0.224439	0.688435	49.2064	0.208617	0.680952	39.0023	0.206349	0.72585	45.4094	0.240695	0.688435	43.75	0.23	0.688435	47.0998	0.213457	0.733333	44.213	0.226852
	wt	female	none		0.748299	31.7618	0.248139	0.740816	38.4793	0.228111	0.733333	48.349	0.231132	0.80068	37.8897	0.256595	0.718367	43.1373	0.20915	0.65102	39.7959	0.177551	0.710884	46.9663	0.213483
	wt	female	none		0.710884	50.7042	0.223005	0.72585	49.0239	0.210412	0.710884	35.426	0.213004	0.733333	38.3721	0.227907	0.740816	41.9048	0.235714	0.763265	39.4078	0.232346	0.673469	43.3168	0.222772
	wt	female	none					0.703401	43.2558	0.218605	0.680952	41.3717	0.201327				0.733333	41.0088	0.214912	0.740816	31.9383	0.218062	0.785714	37.9808	0.252404
	wt	female	none					0.643537	35.5556	0.238889	0.778231	36.0202	0.261965				0.718367	46.7706	0.213808				0.778231	40.7658	0.234234
	wt	female	none								0.755782	37.3057	0.261658
Mean					0.720861	42.4143	0.227771	0.72585	43.1401	0.225973	0.741496	41.5966	0.22654	0.781037	44.1518	0.24004	0.764762	39.9565	0.219777	0.803673	42.5252	0.229852	0.819524	36.9893	0.230016
SD					0.0408949	6.7194	0.0203848	0.0454489	5.93819	0.0209655	0.0453268	5.07657	0.0269994	0.0405815	4.16317	0.0172248	0.0291741	5.2062	0.0202416	0.0311242	3.21776	0.0141734	0.0253026	2.94621	0.0114601

## Sheet: 2C
Fibrosis Area %	129 SvEv
Animal ID	35	36	37	38	1897	1898	1092	1093	1095	1096
Condition	treated	treated	treated	treated	treated	treated	untreated	untreated	untreated	untreated
1	2.77	0.63	2.56	3.28	0.74	0.78	2.91	15.51	6.55	3.41
2	3.26	1.48	1.64	1.93	0.35	0.58	4.84	7.52	5.24	4.53
3	3.81	2.04	1.52	1.42	0.55	1.12	4.23	6.5	9.19
4	3.3	0.22	1.32	1.99	0.43	0.55	3.21	13.44	3.89
5		1.02	1.19	1.54	1.37	1.27	2.9	19.35	4.93
T-TEST treated vs untreated	p=0,0003
