# Supplementary material for: Efficient in vivo genome editing prevents hypertrophic cardiomyopathy in mice
Source: Nat Med. 2023 Feb 16;29(2):412–21. doi: 10.1038/s41591-022-02190-7 (PMC9941048; doi:10.1038/s41591-022-02190-7)
Supplement: Source Data Fig. 3 — Source Data for Fig. 3 [file 41591_2022_2190_MOESM6_ESM.xlsx]

## Sheet: 3A
					8weeks			10weeks			14weeks			18weeks			22weeks			24weeks			28weeks			32weeks				T-Test 32 weeks	p-value
Animal ID	Genotype	Sex	treatment	dose (vg/kg)	LVPW;d	FS	LVPW/LVDd	LVPW;d	FS	LVPW/LVDd	LVPW;d	FS	LVPW/LVDd	LVPW;d	FS	LVPW/LVDd	LVPW;d	FS	LVPW/LVDd	LVPW;d	FS	LVPW/LVDd	LVPW;d	FS	LVPW/LVDd	LVPW;d	FS	LVPW/LVDd			LVPW;d	FS	LVPW / LVDd
2243	SvEv/S4_403/+	male	ABE8e+NG_Boosted	1.25*10^13each	0.763265	46.712	0.231292	0.830612	49.1917	0.256351	0.853061	42.5968	0.259681	0.815646	44.4915	0.230932	0.793197	43.8559	0.224576	0.80068	34.1304	0.232609	0.823129	33.3333	0.236559	0.897959	39.3878	0.244898		R403Q Treated vs. R403Q Untreated	2.11306e-05	0.0324353	0.000418256
2244	SvEv/S4_403/+	male	ABE8e+NG_Boosted	1.25*10^13each	0.755782	41.6495	0.208247	0.905442	35.022	0.26652	0.845578	40.5242	0.227822	0.942857	37.3016	0.25	0.882993	42.6901	0.230019	0.830612	30.8285	0.213873	0.838095	30.74	0.212524	0.80068	33.2692	0.205769		R403Q Treated vs. Wildtype	0.616719	0.726792	0.185387
2245	SvEv/S4_403/+	male	ABE8e+NG_Boosted	1.25*10^13each	0.755782	47.3318	0.234339	0.740816	35.1297	0.197605	0.920408	33.7423	0.251534	0.920408	31.713	0.284722	0.830612	30.608	0.232704	0.860544	35.259	0.229084	0.815646	45.2381	0.21627	0.845578	36.4542	0.2251		R403Q Untreated vs. Wildtype	5.62288e-05	0.0404283	0.000918484
4801	SvEv/S4_403/+	male	ABE8e+NG_Boosted	1.25*10^13each	0.845578	46.2441	0.265258	0.845578	45.2174	0.245652	0.868027	40.156	0.226121	0.860544	38.1295	0.275779	0.927891	44.8276	0.267241	0.860544	46.4647	0.232323				0.841179	40.0649	0.217569
4802	SvEv/S4_403/+	male	ABE8e+NG_Boosted	1.25*10^13each	0.755782	44.25	0.2525	0.80068	44.7639	0.219712	0.808163	37.7823	0.221766	0.785714	40.2751	0.206287	0.838095	37.6842	0.235789	0.785714	41.6016	0.205078				0.811845	36.2559	0.204788
4803	SvEv/S4_403/+	male	ABE8e+NG_Boosted	1.25*10^13each	0.823129	35.023	0.253456	0.740816	44.7598	0.216157	0.815646	39.4794	0.236442	0.770748	37.3518	0.203557	0.965306	30.8411	0.301402	0.785714	43.2712	0.217391				0.782869	32.5734	0.213379
Mean					0.78322	43.5351	0.240849	0.810657	42.3474	0.233666	0.851814	39.0468	0.237228	0.84932	38.2104	0.24188	0.873016	38.4178	0.248622	0.820635	38.5926	0.221726	0.825623	36.4372	0.221784	0.830018	36.3342	0.218584
SD					0.0403435	4.6555	0.0204307	0.063964	5.8736	0.0266057	0.0405511	3.03114	0.0152337	0.0711082	4.18334	0.0343684	0.0648335	6.44746	0.0299155	0.0349919	6.06989	0.0113356	0.0114305	7.73136	0.0129318	0.0409797	3.05944	0.0149502
	SvEv/S4_403/+	male	none		0.905442	48.6979	0.315104	1.10748	33.3333	0.347418	0.972789	40.7159	0.290828	1.0551	39.7872	0.3	1.00272	48.9838	0.272358	1.74354	53.0351	0.744409	1.08503	39.8113	0.273585	1.15238	44.3992	0.313646
	SvEv/S4_403/+	male	none		0.927891	47.7453	0.328912	0.980272	47.5543	0.355978	1.12993	33.7469	0.37469	1.23469	35.2668	0.382831	1.72109	44.5476	0.533643	1.04014	43.8445	0.300216	1.15986	49.1803	0.362998	1.0551	55.8139	0.364341
	SvEv/S4_403/+	male	none		0.972789	49.7573	0.315534	1.22721	38.3886	0.388626	1.03265	44.9309	0.317972	1.03265	44.4445	0.333333	1.01769	43.0412	0.350515	1.04762	40.566	0.330189	1.0102	43.8073	0.309633	1.15986	37.7155	0.334052
	SvEv/S4_403/+	male	none		0.905442	39.1101	0.283372	1.08503	38.481	0.367089	1.20476	33.7156	0.369266	1.51157	34.5982	0.450893	1.99048	42.2652	0.734806	1.20476	42.9501	0.349241	1.02517	49.6945	0.279022	1.1898	42.8246	0.362187
	SvEv/S4_403/+	male	none		0.920408	47.6744	0.286046	1.39932	33.6049	0.380855	1.21225	38.9671	0.380282							1.59388	35.9841		1.25714	45.7003		1.21225	53.1806
	SvEv/S4_403/+	male	none		0.935374	48.951	0.291375				1.00272	45.8115	0.350785
Mean					0.927891	46.9893	0.303391	1.15986	38.2724	0.367993	1.09252	39.648	0.347304	1.2085	38.5242	0.366764	1.43299	44.7094	0.472831	1.32599	43.276	0.431014	1.10748	45.6387	0.306309	1.15388	46.7868	0.343556
SD					0.0250429	3.93834	0.0188783	0.160056	5.75307	0.0170269	0.104226	5.24439	0.0357264	0.22135	4.57051	0.065602	0.500466	3.00295	0.206139	0.32404	6.24872	0.209902	0.102328	4.07151	0.0409881	0.0601905	7.51762	0.0242493
	wt	male	none		0.718367	39.0071	0.22695	0.733333	32.4263	0.222222	0.755782	43.4299	0.224944	0.785714	44.6429	0.234375	0.80068	44.7598	0.233624	0.815646	46.3252	0.242762	0.763265	42.161	0.216102	0.838095	37.5276	0.247241
	wt	male	none		0.688435	41.5612	0.194093	0.778231	48.7751	0.231626	0.830612	45.8629	0.262411	0.838095	49.6503	0.261072	0.793197	41.0788	0.219917	0.755782	39.9594	0.204868	0.838095	41.1765	0.219608	0.85	34.873	0.235566
	wt	male	none		0.785714	43.5714	0.25	0.808163	47.343	0.260869	0.770748	36.747	0.206827	0.808163	46.7269	0.243792	0.808163	45.6818	0.245454	0.755782	39.8438	0.197266	0.830612	46.2366	0.23871	0.785714	41.3136	0.222458
	wt	male	none					0.718367	44.6475	0.250653	0.703401	44.4008	0.184676	0.808163	43.318	0.248848	0.763265	41.1135	0.218415	0.740816	41.7391	0.215217	0.785714	44.9679	0.224839	0.815646	37.5502	0.218875
	wt	male	none					0.718367	42.6878	0.189723	0.755782	49.647	0.237647	0.748299	47.205	0.207039	0.793197	34.507	0.248826	0.755782	31.9149	0.238771	0.80068	38.0841	0.25	0.808163	33.682	0.225941
Mean					0.730839	41.3799	0.223681	0.751292	43.1759	0.231019	0.763265	44.0175	0.223301	0.797687	46.3086	0.239025	0.7917	41.4282	0.233247	0.764762	39.9565	0.219777	0.803673	42.5252	0.229852	0.819524	36.9893	0.230016
SD					0.0498243	2.28756	0.0280966	0.040158	6.45509	0.027657	0.0455173	4.70239	0.0295864	0.0332972	2.44254	0.0203101	0.0170639	4.39649	0.0140494	0.0291741	5.2062	0.0202416	0.0311242	3.21776	0.0141734	0.0253026	2.94621	0.0114601

## Sheet: 3B
Fibrosis Area %	129 SvEv/S4
Animal ID	2243	2244	2245	2204	2205	2206	2211	2214
Condition	treated	treated	treated	untreated	untreated	untreated	untreated	untreated
1	1.17	1.18	2.56	5.71	1.97	6.91	5.49	2.86
2	0.88	0.94	2.85	2.75	4.67	12.04	3.14	1.95
3	0.52	0.42	2.53	4.04	5.43	11.34	1.37	4.57
4	0.92	1.27	2.56	2.66	12.2	21.69	1.09	1.25
5	0.57	1.72	2.42	4.63	17.17	11.42	0.58	3.31
T-TEST treated vs untreated	p=0,0003

## Sheet: 3C
gDNA Sequencing LV	% Editing
	Untreated
129 SvEv/S4	R403A>G	Indels
1093	0.825357	0.032257
1095	-0.33414	0.034219
3910	-1.69689	0.042584
3931	0.325132	0.027597
3932	0.259135	0.036232
Mean	-0.124281	0.0345778
SD	0.970558	0.00550186
	Treated
129 SvEv/S4	R403A>G	Indels
4829	17.6323	0.272202
4830	18.6919	0.350815
4801	12.3467	0.382958
4802	15.5154	0.513469
4803	15.0055	0.601544
Mean	15.8383	0.424198
SD	2.46729	0.131918

## Sheet: 3D
cDNA Sequencing		% R403A>G Editing
Animal ID	Region	Treatment	Strain	Titer.vg.kg.	On target editing		T-Test	p-value
2243	LV	TWO INJECT	S4	(1.25*10^13) x 2 x 2	68.8		LV vs. RV	0.311113
2243	RV	TWO INJECT	S4	(1.25*10^13) x 2 x 2	60.6		LV vs. LA+RA	0.0335631
2243	LA	TWO INJECT	S4	(1.25*10^13) x 2 x 2	42		LV one dose vs LV two doses	0.038008
2243	RA	TWO INJECT	S4	(1.25*10^13) x 2 x 2	58.3		RV one dose vs RV two doses	0.811204
2244	LV	TWO INJECT	S4	(1.25*10^13) x 2 x 2	61.4		LA one dose vs LA two doses	0.0232451
2244	RV	TWO INJECT	S4	(1.25*10^13) x 2 x 2	63.8		RA one dose vs RA two doses	0.0820978
2244	LA	TWO INJECT	S4	(1.25*10^13) x 2 x 2	49.2
2244	RA	TWO INJECT	S4	(1.25*10^13) x 2 x 2	51.6
2245	LV	TWO INJECT	S4	(1.25*10^13) x 2 x 2	73.4
2245	RV	TWO INJECT	S4	(1.25*10^13) x 2 x 2	65.1
2245	LA	TWO INJECT	S4	(1.25*10^13) x 2 x 2	59.5
2245	RA	TWO INJECT	S4	(1.25*10^13) x 2 x 2	64.8
1096	LV	UNTREATED	SVEV	0	-3.3
1096	RV	UNTREATED	SVEV	0	-4
Region	Mean	SD
LV	67.8667	6.0542
RV	63.1667	2.31589
LA	50.2333	8.79564
RA	58.2333	6.60025

## Sheet: 3E
cDNA Sequencing		% Bystander G
Animal ID	Region	Treatment	Strain	Titer.vg.kg.	A10	A11	A10+11
2243	LV	TWO INJECT	S4	(1.25*10^13) x 2 x 2	11.6	12.1	2.8
2244	LV	TWO INJECT	S4	(1.25*10^13) x 2 x 2	11	12.5	3
2245	LV	TWO INJECT	S4	(1.25*10^13) x 2 x 2	15.7	17.5	5.6
1096	LV	UNTREATED	SVEV	0	0	0	0
