# Supplementary material for: Efficient in vivo genome editing prevents hypertrophic cardiomyopathy in mice
Source: Nat Med. 2023 Feb 16;29(2):412–21. doi: 10.1038/s41591-022-02190-7 (PMC9941048; doi:10.1038/s41591-022-02190-7)
Supplement: Source Data Fig. 4 — Source Data for Fig. 4 [file 41591_2022_2190_MOESM7_ESM.xlsx]

## Sheet: 4B
cDNA Sequencing	129 SvEv
	% Inactivation R403Q Allele
Mouse ID	LV	RV	LA	RA
2261	67.7	67.6	51.1	54.7
2263	65.3	43	27	29.5
2264	57.5	55.9	34.3	46.8
2267	61.1	59	51.4	59.8
Mean	62.9	56.375	40.95	47.7
SD	4.51664	10.1982	12.2617	13.2597
T-Test ventricle vs atria	p=0,01

## Sheet: 4C
					14weeks			18weeks			25weeks			29weeks			33weeks				T-Test 33 weeks	p-value
Animal ID	Genotype	Sex	treatment	dose (vg/kg)	LVPW;d	FS	LVPW / LVDd	LVPW;d	FS	LVPW / LVDd	LVPW;d	FS	LVPW / LVDd	LVPW;d	FS	LVPW / LVDd	LVPW;d	FS	LVPW / LVDd			LVPW;d	FS	LVPW / LVDd
2260	SvEv	male	Cas9KD	1.09*10^13	0.770748	24.4961	0.15969	0.740816	17.8003	0.143271	0.741667	11.3323	0.136294								R403Q Treated vs. R403Q Untreated	4.6355e-05	0.0245261	1.03306e-05
2261	SvEv	male	Cas9KD	1.09*10^13	0.755782	30.8911	0.2	0.770748	26.8293	0.193246	0.778231	26.3158	0.182456	0.80068	22.4832	0.17953	0.770748	20.954	0.175468		R403Q Treated vs. Wildtype	0.228339	0.0420317	0.12008
2263	SvEv	male	Cas9KD	1.09*10^13	0.718367	48.2833	0.206008	0.860544	37.3522	0.271868	0.72585	36.0915	0.170775	0.793197	37.2401	0.200378	0.755782	35.3902	0.183303		R403Q Untreated vs. Wildtype	0.000174579	0.352969	3.6526e-05
2264	SvEv	male	Cas9KD	1.09*10^13	0.785714	32.6786	0.1875	0.770748	31.5298	0.192164	0.823129	43.3206	0.209924	0.815646	30.5556	0.201852	0.815646	22.1811	0.201479
2267	SvEv	male	Cas9KD	1.09*10^13	0.703401	30.0567	0.177694	1.01769	31.5686	0.266667	0.733333	26.2436	0.168096	0.718367	21.4754	0.157377	0.785714	16.6667	0.180412
Mean					0.746802	33.2812	0.186178	0.832109	29.0161	0.213443	0.760442	28.6608	0.173509	0.781972	27.9386	0.184784	0.781972	23.798	0.185166
SD					0.0348583	8.92627	0.0184367	0.11304	7.29559	0.0548431	0.0404046	12.0597	0.0265885	0.0434186	7.41395	0.0209223	0.0255593	8.08161	0.0113463
1092	SvEv	male	none					0.957823	45.6193	0.386707	1.02517	41.3483	0.307865	1.0551	50.2232	0.314732	1.15986	44.5946	0.349099
1093	SvEv	male	none					1.70612	47.4719	0.640449	1.56395	42.069	0.48046	1.41429	36.0996	0.392116	1.58639	45.7381	0.440749
1095	SvEv	male	none					0.815646	48.1319	0.23956	1.07755	46.5754	0.328767	0.987755	30.5927	0.25239	1.06258	39.9586	0.293996
1096	SvEv	male	none					0.808163	31.6239	0.230769	0.987755	36.9478	0.26506	1.0102	44.4882	0.265748	1.07007	34.5865	0.268797
4322	SvEv	male	none		0.774074	32.967	0.208791	0.794444	33.9416	0.213504	1.05926	41.1874	0.289425	1.03889	35.5963	0.280734	0.998148	43.5849	0.277358
2969	SvEv	male	none		1.05926	41.9418	0.302913	1.01852	36.5049	0.291262	1.10679	38.6643	0.286467	1.24259	43.7616	0.340782	1.25617	37.5	0.379098
2959	SvEv	male	none		0.828395	38.9151	0.287736	0.896296	34.8195	0.280255	1.05926	43.0052	0.404145	1.06605	39.4737	0.344298	1.04568	34.113	0.300195
2960	SvEv	male	none		0.835185	41.2766	0.261702	0.916667	29.8126	0.229983	1.2358	43.3884	0.376033	1.41914	42.8884	0.457331	1.41235	39.9247	0.391714
2963	SvEv	male	none		1.10679	39.8785	0.329959	1.21543	43.776	0.371369	1.19506	40.8015	0.320583	1.1679	43.1298	0.328244	1.12037	40.7063	0.306691
2964	SvEv	male	none		1.19506	48.5933	0.450128	1.12037	39.6078	0.323529	1.18148	45.4352	0.369427	1.25617	37.4768	0.343228	1.22222	32.1429	0.306122
Mean					0.966461	40.5954	0.306872	1.02495	39.1309	0.320739	1.14921	41.9422	0.342823	1.16581	40.373	0.33196	1.19338	39.285	0.331382
SD					0.175425	5.05516	0.0813601	0.276113	6.75024	0.127395	0.165737	2.88323	0.0654077	0.161319	5.63029	0.0608675	0.184355	4.64552	0.0564163
2962	SvEv_WT	male	none		0.706173	34.8231	0.193669	0.780864	47.093	0.222868	0.719753	38.698	0.191682	0.726543	41.5913	0.19349	0.746914	40.3941	0.180624
2965	SvEv_WT	male	none		0.774074	37.9487	0.194872	0.808025	39.1382	0.213645	0.862346	35.9861	0.219723	0.862346	37.7551	0.215986	0.896296	33.9564	0.205607
2966	SvEv_WT	male	none		0.821411	40.8344	0.218879	0.808025	39.823	0.21062	0.801235	34.0824	0.220974	0.841975	35.3719	0.204959	0.875926	31.7869	0.221649
4321	SvEv_WT	male	none		0.685802	40.3809	0.192381	0.746914	43.2532	0.203327	0.733333	43.1543	0.187175	0.814815	42.2877	0.207972	0.814815	40.3141	0.209424
Mean					0.746865	38.4968	0.19995	0.785957	42.3269	0.212615	0.779167	37.9802	0.204888	0.81142	39.2515	0.205602	0.833488	36.6129	0.204326
SD					0.0624018	2.75746	0.0126604	0.0290074	3.65199	0.00809178	0.0659205	3.9351	0.0179536	0.0598406	3.26515	0.00931968	0.0673042	4.40997	0.0172193
