# Supplementary material for: Efficient in vivo genome editing prevents hypertrophic cardiomyopathy in mice
Source: Nat Med. 2023 Feb 16;29(2):412–21. doi: 10.1038/s41591-022-02190-7 (PMC9941048; doi:10.1038/s41591-022-02190-7)
Supplement: Source Data Fig. 5 — Source Data for Fig. 5 [file 41591_2022_2190_MOESM8_ESM.xlsx]

## Sheet: 5A
gDNA Sequencing LV		129 SvEv/S4
	% Indels
Animal ID	High Dose	Animal ID	Medium Dose	Animal ID	Low Dose	Animal ID	Untreated
4005	9.67618	4804	4.49873	4078	0.702943	3910	0.042584
4006	9.60642	4805	4.54214	4079	0.988568	3931	0.027597
4007	8.99492	4806	4.80849	4080	0.934987	3932	0.036232
4009	7.34633

## Sheet: 5B
cDNA Sequencing
	% Inactivation R403Q Allele
	Low Dose
Animal ID	LV	RV	LA	RA
4078	21		13.8	22.7
4079	21.5	22.8	15	30.7
4080	23.6	19.8	14.8	19.2
Mean	22.0333	21.3	14.5333	24.2
SD	1.37961	2.12132	0.64291	5.89491
	Medium Dose
Animal ID	LV	RV	LA	RA
4804	45.5		33.1	31.7
4805	48.4	32.3	37.5	31.7
4806	45.8	43.4	32.1	38.8
Mean	46.5667	37.85	34.2333	34.0667
SD	1.59478	7.84889	2.87286	4.09919
	High Dose
Animal ID	LV	RV	LA	RA
4006	68.9	68.9	53.7	55.4
4007	74	74.4	60.4	59.7
Mean	71.45	71.65	57.05	57.55
SD	3.60624	3.88909	4.73762	3.04056
T-Test ventricle vs atria	p=0,0007

## Sheet: 5C
					5weeks			8weeks			10weeks			14weeks			18weeks			24weeks			29weeks				T-Test 29 weeks	p-value
Animal ID	Genotype	Sex	treatment	dose (vg/kg)	LVPW;d	FS	PW/LVDd				LVPW;d	FS	LVPW/LVDd	LVPW;d	FS	LVPW/LVDd	LVPW;d	FS	LVPW/LVDd	LVPW;d	FS	LVPW/LVDD	LVPW;d	FS	LVPW/LVDd			LVPW;d	FS	LVPW / LVDd
	SvEv/S4_403/+	female	Cas9KD	2.18*10^13	0.643537	37.1365	0.192394				0.733333	30.474	0.221219	0.778231	32.684	0.225108	0.733333	31.8841	0.202898	0.770748	25.567	0.212371	0.770748	25.4302	0.196941		R403Q Treated vs. R403Q Untreated	8.8247e-06	4.86075e-06	3.37821e-05
	SvEv/S4_403/+	female	Cas9KD	2.18*10^13	0.718367	36.2222	0.213333				0.703401	25.3759	0.176692	0.680952	20.075	0.170732	0.703401	16.3724	0.150883								R403Q Treated vs. Wildtype	0.739516	8.75921e-08	0.0494996
	SvEv/S4_403/+	female	Cas9KD	2.18*10^13	0.673469	39.1509	0.212264				0.763265	34.023	0.234483	0.643537	26.5446	0.196796	0.770748	31.6667	0.214583	0.72585	27.1084	0.194779	0.695918	25	0.181641		R403Q Untreated vs. Wildtype	9.02456e-06	0.630776	0.000222665
	SvEv/S4_403/+	female	Cas9KD	2.18*10^13	0.680952	33.8028	0.213615				0.755782	24.0083	0.210856	0.755782	33.1992	0.203219	0.808163	27.8788	0.218182	0.785714	26.8145	0.211693	0.785714	23.5294	0.212982
	SvEv/S4_403/+	female	Cas9KD	2.18*10^13	0.710884	40.8313	0.232274				0.808163	38.2743	0.238938	0.80068	32.7869	0.219262	0.785714	29.5635	0.208333	0.763265	29.1242	0.207739	0.748299	23.5294	0.163399
	SvEv/S4_403/+	female	Cas9KD	2.18*10^13	0.636054	31.9048	0.202381				0.665986	24.7082	0.173152	0.665986	18.3099	0.15669	0.748299	16.4577	0.15674
Mean					0.677211	36.5081	0.211043				0.738322	29.4773	0.209223	0.720861	27.2666	0.195301	0.758276	25.6372	0.191937	0.761394	27.1535	0.206646	0.75017	24.3723	0.18874
SD					0.033715	3.30638	0.0133186				0.0495613	5.80551	0.0283797	0.0655208	6.74508	0.0269147	0.0377626	7.29271	0.0300497	0.0254679	1.47396	0.00817055	0.0393006	0.988956	0.0211935
	SvEv/S4_403/+	male	none					0.905442	48.6979	0.315104				0.972789	40.7159	0.290828	1.0551	39.7872	0.3	1.74354	53.0351	0.744409	1.08503	39.8113	0.273585
	SvEv/S4_403/+	male	none					0.927891	47.7453	0.328912				1.12993	33.7469	0.37469	1.23469	35.2668	0.382831	1.04014	43.8445	0.300216	1.15986	49.1803	0.362998
	SvEv/S4_403/+	male	none					0.972789	49.7573	0.315534				1.03265	44.9309	0.317972	1.03265	44.4445	0.333333	1.04762	40.566	0.330189	1.0102	43.8073	0.309633
	SvEv/S4_403/+	male	none					0.905442	39.1101	0.283372				1.20476	33.7156	0.369266	1.51157	34.5982	0.450893	1.20476	42.9501	0.349241	1.02517	49.6945	0.279022
	SvEv/S4_403/+	male	none					0.920408	47.6744	0.286046				1.21225	38.9671	0.380282				1.59388	35.9841		1.25714	45.7003
	SvEv/S4_403/+	female	none					1.01769	39.6277	0.361702				0.912925	44.4444	0.330623	1.47415	46.9388	0.502551	1.22721	44.665	0.406948	1.03265	44.8453	0.35567
	SvEv/S4_403/+	female	none					0.897959	48.9071	0.327869				1.00272	39.0582	0.371191	1.1898	40.4306	0.380383	0.905442	43.6657	0.326146	1.35442	42.7161	0.446914
	SvEv/S4_403/+	female	none					0.927891	40.3101	0.320413				1.27211	38.9549	0.403801	1.00272	46.5174	0.333333	0.778231	32.0628	0.233184	1.27959	32.321	0.370933
	SvEv/S4_403/+	female	none					1.21973	37.3961	0.451524				0.957823	32.9493	0.294931	1.02517	41.1311	0.352185	1.15986	41.8546	0.388471	1.34694	55.0279	0.502793
	SvEv/S4_403/+	female	none					1.51157	46.5318	0.583815				1.00272	32.304	0.31829				0.995238	44.8276	0.327586	0.912925	36.4964	0.296837
	SvEv/S4_403/+	female	none					0.965306	39.1398	0.277419				0.972789	33.6449	0.303738							0.935374	32.1229	0.349162
Mean								1.01565	44.0816	0.350156				1.06122	37.5847	0.341419	1.19073	41.1393	0.379439	1.16959	42.3456	0.378488	1.12721	42.8839	0.354755
SD								0.188301	4.86866	0.0911734				0.121898	4.5976	0.0393856	0.204009	4.67644	0.0671666	0.297967	5.57549	0.146016	0.160816	7.23727	0.0733976
	SvEv/S4_WT	male	none					0.718367	39.0071	0.22695	0.733333	32.4263	0.222222	0.755782	43.4299	0.224944	0.785714	44.6429	0.234375	0.80068	44.7598	0.233624	0.815646	46.3252	0.242762
	SvEv/S4_WT	male	none					0.688435	41.5612	0.194093	0.778231	48.7751	0.231626	0.830612	45.8629	0.262411	0.838095	49.6503	0.261072	0.793197	41.0788	0.219917	0.755782	39.9594	0.204868
	SvEv/S4_WT	male	none					0.785714	43.5714	0.25	0.808163	47.343	0.260869	0.770748	36.747	0.206827	0.808163	46.7269	0.243792	0.808163	45.6818	0.245454	0.755782	39.8438	0.197266
	SvEv/S4_WT	male	none								0.718367	44.6475	0.250653	0.703401	44.4008	0.184676	0.808163	43.318	0.248848	0.763265	41.1135	0.218415	0.740816	41.7391	0.215217
	SvEv/S4_WT	male	none								0.718367	42.6878	0.189723	0.755782	49.647	0.237647	0.748299	47.205	0.207039	0.793197	34.507	0.248826	0.755782	31.9149	0.238771
	SvEv/S4_WT	female	none					0.673469	47.8803	0.224439	0.688435	49.2064	0.208617	0.680952	39.0023	0.206349	0.72585	45.4094	0.240695	0.688435	47.6997	0.22276	0.688435	43.75	0.23
	SvEv/S4_WT	female	none					0.748299	31.7618	0.248139	0.740816	38.4793	0.228111	0.733333	48.349	0.231132	0.80068	37.8897	0.256595	0.710884	38.1643	0.229468	0.718367	43.1373	0.20915
	SvEv/S4_WT	female	none					0.710884	50.7042	0.223005	0.72585	49.0239	0.210412	0.710884	35.426	0.213004	0.733333	38.3721	0.227907	0.748299	30.4965	0.236407	0.740816	41.9048	0.235714
	SvEv/S4_WT	female	none								0.703401	43.2558	0.218605	0.680952	41.3717	0.201327				0.755782	37.0455	0.229545	0.733333	41.0088	0.214912
	SvEv/S4_WT	female	none								0.643537	35.5556	0.238889	0.778231	36.0202	0.261965				0.763265	36.8996	0.222707	0.718367	46.7706	0.213808
Mean								0.720861	42.4143	0.227771	0.72585	43.1401	0.225973	0.740068	42.0257	0.223028	0.781037	44.1518	0.24004	0.762517	39.7447	0.230713	0.742313	41.6354	0.220247
SD								0.0408949	6.7194	0.0203848	0.0454489	5.93819	0.0209655	0.0475169	5.1366	0.0256756	0.0405815	4.16317	0.0172248	0.0391936	5.35598	0.010458	0.0334278	4.16433	0.0155184

## Sheet: 5D
Echocardiographic measurements 129 SvEv/S4
LVPW (mm)
Untreated Wildtype		Untreated R403Q		Low Dose		Medium Dose		High Dose			T-Test	p-value
WT_1	0.73	none_het_1	1.47	4078	0.82	4804	0.78	4004	0.73		Untreated Wildtype vs. Untreated R403Q	0.0272185
WT_2	0.8	none_het_2	1.19	4079	1.03	4805	0.75	4005	0.7		Untreated Wildtype vs. Low Dose	0.353032
WT_3	0.73	none_het_3	1	4080	0.73	4806	0.77	4006	0.77		Untreated Wildtype vs. Medium Dose	0.635857
		none_het_4	1.03					4007	0.81		Untreated Wildtype vs. High Dose	0.869247
								4008	0.79		Untreated R403Q vs. Low Dose	0.0752771
								4009	0.75		Untreated R403Q vs. Medium Dose	0.032145
											Untreated R403Q vs. High Dose	0.0294149
											Low Dose vs. Medium Dose	0.403921
											Low Dose vs. High Dose	0.371047
											Medium Dose vs. High Dose	0.668476
LVPW/LVDd
Untreated Wildtype		Untreated R403Q		Low Dose		Medium Dose		High Dose			T-Test	p-value
WT_1	0.241	none_het_1	0.503	4078	0.24	4804	0.25	4004	0.2		Untreated Wildtype vs. Untreated R403Q	0.0266601
WT_2	0.257	none_het_2	0.38	4079	0.4	4805	0.2	4005	0.15		Untreated Wildtype vs. Low Dose	0.55706
WT_3	0.228	none_het_3	0.333	4080	0.21	4806	0.2	4006	0.21		Untreated Wildtype vs. Medium Dose	0.269001
		none_het_4	0.352					4007	0.22		Untreated Wildtype vs. High Dose	0.014658
								4008	0.22		Untreated R403Q vs. Low Dose	0.204505
								4009	0.16		Untreated R403Q vs. Medium Dose	0.0134457
											Untreated R403Q vs. High Dose	0.0098484
											Low Dose vs. Medium Dose	0.376738
											Low Dose vs. High Dose	0.263956
											Medium Dose vs. High Dose	0.3214
FS (%)
Untreated Wildtype		Untreated R403Q		Low Dose		Medium Dose		High Dose			T-Test	p-value
WT_1	45.4	none_het_1	46.9	4078	42.4	4804	36.9	4004	31.9		Untreated Wildtype vs. Untreated R403Q	0.349665
WT_2	37.9	none_het_2	40.4	4079	35.8	4805	45.4	4005	16.4		Untreated Wildtype vs. Low Dose	0.856136
WT_3	38.4	none_het_3	46.5	4080	45.7	4806	33.3	4006	31.7		Untreated Wildtype vs. Medium Dose	0.666155
		none_het_4	41.1					4007	27.9		Untreated Wildtype vs. High Dose	0.00676987
								4008	29.6		Untreated R403Q vs. Low Dose	0.519968
								4009	16.5		Untreated R403Q vs. Medium Dose	0.285202
											Untreated R403Q vs. High Dose	0.000947201
											Low Dose vs. Medium Dose	0.582774
											Low Dose vs. High Dose	0.00998155
											Medium Dose vs. High Dose	0.041674
