# Supplementary material for: Efficient in vivo genome editing prevents hypertrophic cardiomyopathy in mice
Source: Nat Med. 2023 Feb 16;29(2):412–21. doi: 10.1038/s41591-022-02190-7 (PMC9941048; doi:10.1038/s41591-022-02190-7)
Supplement: Source Data Extended Data Fig. 4 — Source Data for Extended Data Fig. 4 [file 41591_2022_2190_MOESM9_ESM.xlsx]

## Sheet: ED4A
gDNA Sequencing LV	% Editing
	Untreated
Animal ID	A5	A10	A11	Indels
1093	0.825357	0.011921	0.010519	0.032257
1095	-0.33414	0.010064	0.004697	0.034219
3910	-1.69689	0.00648	0.008332	0.042584
3931	0.325132	0.005175	0.007762	0.027597
3932	0.259135	0.008664	0.009452	0.036232
Mean	-0.124281	0.0084608	0.0081524	0.0345778
SD	0.970558	0.00270669	0.00220308	0.00550186
	Treated
Animal ID	A5	A10	A11	Indels
1897	15.0184	3.72184	4.32532	1.40025
1898	18.4646	5.20583	5.69572	1.54316
35	15.365	2.95075	3.45046	1.08533
36	15.8889	2.12293	2.42957	1.0922
37	11.523	0.745168	0.839314	0.464509
38	19.888	3.41588	3.71049	1.14245
Mean	16.0247	3.02707	3.40848	1.12132
SD	2.91925	1.51071	1.65674	0.371414

## Sheet: ED4B
cDNA Sequencing		% Editing A>G
					Position
Animal ID	Region	Treatment	Strain	Titer.vg.kg.	A5	A10	A11	A10+11
1897	LV	SINGLE INJECT	SVEV	(1.25*10^13) x 2	92	14.3	12.3	4
1897	RV	SINGLE INJECT	SVEV	(1.25*10^13) x 2	77.5	6.7	11.6	3.6
1898	LV	SINGLE INJECT	SVEV	(1.25*10^13) x 2	84.7	21.3	15.7	11.8
1899	LV	SINGLE INJECT	SVEV	(1.25*10^13) x 2	77.3	1.9	2.1	0.1
1900	LV	SINGLE INJECT	SVEV	(1.25*10^13) x 2	80.2	1.9	2.2	0.1
35	RV	SINGLE INJECT	SVEV	(1.25*10^13) x 2	86.7	5.5	6.6	2.9
36	LV	SINGLE INJECT	SVEV	(1.25*10^13) x 2	82.6	9.5	10.1	1.4
37	LV	SINGLE INJECT	SVEV	(1.25*10^13) x 2	65.6	4.2	4.2	0.4
37	RV	SINGLE INJECT	SVEV	(1.25*10^13) x 2	44.6	1.9	1.8	0.2
37	LA	SINGLE INJECT	SVEV	(1.25*10^13) x 2	16.2	0.5	0.5	0
37	RA	SINGLE INJECT	SVEV	(1.25*10^13) x 2	20.5	0.9	1.1	0.1
38	LV	SINGLE INJECT	SVEV	(1.25*10^13) x 2	85.7	10.7	12.1	1.8
38	RV	SINGLE INJECT	SVEV	(1.25*10^13) x 2	66.1	8	8.5	1.4
38	LA	SINGLE INJECT	SVEV	(1.25*10^13) x 2	36.8	2.1	2.5	0.3
38	RA	SINGLE INJECT	SVEV	(1.25*10^13) x 2	57.5	6.4	8.2	1.6
40	LV	SINGLE INJECT	SVEV	(1.25*10^13) x 2	76.4	4.7	4.7	0.3
4822	RV	SINGLE INJECT	S4	(1.25*10^13) x 2	36.7	0.6	0.6	0
4822	LA	SINGLE INJECT	S4	(1.25*10^13) x 2	17.4	0.3	0.3	0
4822	RA	SINGLE INJECT	S4	(1.25*10^13) x 2	16	0.4	0.4	0
4823	RV	SINGLE INJECT	S4	(1.25*10^13) x 2	55.4	1.5	1.6	0.1
4823	LA	SINGLE INJECT	S4	(1.25*10^13) x 2	34	0.9	1	0.1
4823	RA	SINGLE INJECT	S4	(1.25*10^13) x 2	41.9	1.8	2.2	0.2
1096	LV	UNTREATED	SVEV	0	-3.3	0	0	0
1096	RV	UNTREATED	SVEV	0	-4	0	0	0
				Mean One Dose	56.9	4.81818	5.01364	1.38182
				SD One Dose	26.0372	5.32395	4.77965	2.62581
				T-Test	p-value
				A10 one doses vs two doses	0.00598061
				A11 one doses vs two doses	0.000492586

## Sheet: ED4C
gDNA Sequencing
	% Editing
	Treated
	Liver				Skeletal Muscle				Lung				Gonads
Animal ID	A5	A10	A11	Indels	A5	A10	A11	Indels	A5	A10	A11	Indels	A5	A10	A11	Indels
1897	0.107252	0.022	0.011	0.217254	0.40743	0.005444	0.007259	0.043556	0.030867	0.030867	0.051446	1.04435	-0.04988	0.026128	0.011876	0.111636
1898	-0.60316	0.022905	0.012725	0.178149	3.48359	0.01118	0.013416	0.304087	-0.26268	0.009912	0.009912	0.121425	-0.52955	0.027739	0.007565	0.103389
35	-0.03985	0.011722	0.011722	0.119564	-0.09548	0.008508	0.015126	0.055778	-1.24989	0.008864	0.022161	0.217179	-0.43989	0.004036	0.012107	0.262319
36	-0.90575	0.020703	0.023291	0.131981	0.14353	0.005613	0.011226	0.348801	-1.30858	0.009569	0.004785	0.169852	0.330114	0.014353	0.014353	0.274753
37	0.677571	0.014892	0.007446	0.151399	-0.78157	0.011917	0.016883	0.109241	-0.21766	0.009328	0.006219	0.136816	0.666424	0.018175	0.018175	0.490731
38	0.291058	0.008645	0.008645	0.170024	3.30511	0.008074	0.007064	0.058533	-0.47844	0.013001	0.010401	0.132612	-1.35757	0.016422	0.005474	0.372236
Mean	-0.0788132	0.0168112	0.0124715	0.161395	1.0771	0.008456	0.011829	0.153333	-0.581064	0.0135902	0.0174873	0.303705	-0.230059	0.0178088	0.0115917	0.269177
SD	0.583751	0.00592409	0.00565244	0.0351861	1.83874	0.00270932	0.0040715	0.136699	0.564806	0.00859113	0.0177255	0.364501	0.714835	0.00861984	0.00458152	0.149727
	Untreated
	Liver				Skeletal Muscle				Lung				Gonads
Animal ID	A5	A10	A11	Indels	A5	A10	A11	Indels	A5	A10	A11	Indels	A5	A10	A11	Indels
3910	-0.53875	0.010391	0.01199	0.039167	0.657307	0.005379	0.006455	0.047335	-0.39025	0.014223	0.00889	0.047115	-1.62663	0.014444	0.012222	0.04111
3931	-0.23457	0.008993	0.01274	0.03972	1.14527	0.009294	0.012392	0.046472	-0.67321	0.009834	0.011622	0.041125	-0.50137	0.007428	0.009285	0.031568
3932	-1.31521	0.008535	0.013191	0.048884	0.67145	0.010954	0.006572	0.044909	-0.13771	0.008448	0.008448	0.040552	0.369444	0.011728	0.007819	0.044959
Mean	-0.696177	0.00930633	0.0126403	0.0425903	0.824676	0.00854233	0.008473	0.0462387	-0.40039	0.010835	0.00965333	0.0429307	-0.586185	0.0112	0.00977533	0.0392123
SD	0.557255	0.00096686	0.000606672	0.00545748	0.277733	0.0028625	0.00339446	0.00122972	0.267894	0.00301482	0.00171918	0.00363505	1.00074	0.00353768	0.00224208	0.00689424
