# Supplementary material for: Efficient in vivo genome editing prevents hypertrophic cardiomyopathy in mice
Source: Nat Med. 2023 Feb 16;29(2):412–21. doi: 10.1038/s41591-022-02190-7 (PMC9941048; doi:10.1038/s41591-022-02190-7)
Supplement: Source Data Extended Data Fig.6 — Source Data for Extended Data Fig. 6 [file 41591_2022_2190_MOESM10_ESM.xlsx]

## Sheet: ED6A
Animal IDs	Condition	A5	A10	A11	Indels
4829	Treated	17.6323	0.385688	0.231084	0.272202
4830	Treated	18.6919	0.387077	0.305277	0.350815
4801	Treated	12.3467	0.692526	0.80728	0.382958
4802	Treated	15.5154	1.14708	1.28873	0.513469
4803	Treated	15.0055	0.859712	0.723633	0.601544
1093	Untreated	0.83	0.01	0.01	0.03
1095	Untreated	-0.33	0.01	0.0047	0.03
3910	Untreated	-1.7	0.01	0.01	0.04
3931	Untreated	0.33	0.01	0.01	0.03
3932	Untreated	0.26	0.01	0.01	0.04

## Sheet: ED6B
cDNA Sequencing		% Editing A>G
					Position
Animal ID	Region	Treatment	Strain	Titer.vg.kg.	A5	A10	A11	A10+11
2243	LV	TWO INJECT	S4	(1.25*10^13) x 2 x 2	68.8	11.6	12.1	2.8
2243	RV	TWO INJECT	S4	(1.25*10^13) x 2 x 2	60.6	8.2	8.8	1.6
2243	LA	TWO INJECT	S4	(1.25*10^13) x 2 x 2	42	3.8	5.3	0.9
2243	RA	TWO INJECT	S4	(1.25*10^13) x 2 x 2	58.3	9.1	11.8	3.8
2244	LV	TWO INJECT	S4	(1.25*10^13) x 2 x 2	61.4	11	12.5	3
2244	RV	TWO INJECT	S4	(1.25*10^13) x 2 x 2	63.8	9.1	9.3	1.7
2244	LA	TWO INJECT	S4	(1.25*10^13) x 2 x 2	49.2	5.7	7	1.6
2244	RA	TWO INJECT	S4	(1.25*10^13) x 2 x 2	51.6	4.5	6.1	1
2245	LV	TWO INJECT	S4	(1.25*10^13) x 2 x 2	73.4	15.7	17.5	5.6
2245	RV	TWO INJECT	S4	(1.25*10^13) x 2 x 2	65.1	10.6	10.8	2.8
2245	LA	TWO INJECT	S4	(1.25*10^13) x 2 x 2	59.5	9.8	13.2	4.3
2245	RA	TWO INJECT	S4	(1.25*10^13) x 2 x 2	64.8	11.5	14.7	6.3
1096	LV	UNTREATED	SVEV	0	-3.3	0	0	0
1096	RV	UNTREATED	SVEV	0	-4	0	0	0
				Mean Two Doses	59.875	9.21667	10.7583	2.95
				SD Two Doses	8.72281	3.34904	3.62377	1.75939
				T-Test	p-value
				A10 one doses vs two doses	0.00598061
				A11 one doses vs two doses	0.000492586
