# Supplementary material for: Efficient in vivo genome editing prevents hypertrophic cardiomyopathy in mice
Source: Nat Med. 2023 Feb 16;29(2):412–21. doi: 10.1038/s41591-022-02190-7 (PMC9941048; doi:10.1038/s41591-022-02190-7)
Supplement: Source Data Extended Data Fig. 7 — Source Data for Extended Data Fig. 7 [file 41591_2022_2190_MOESM11_ESM.xlsx]

## Sheet: ED7A
RNAseq
Animal ID	Phenotype	PC1	PC3
1096	R403Q_Untreated_1	-59.1539	-18.1816
4937B	R403Q_Untreated_2	-108.541	-49.0791
4939A	R403Q_Untreated_3	-51.0018	-18.3463
4939B	R403Q_Untreated_4	-68.3848	-35.0115
4942B	R403Q_Untreated_5	-64.2128	-30.6133
4944B	R403Q_Untreated_6	-74.5063	-34.5832
2149	Wildtype_Untreated_1	-40.6092	15.4576
2150	Wildtype_Untreated_2	-20.6232	43.1991
4422	Wildtype_Untreated_3	9.48319	31.2707
4423	Wildtype_Untreated_4	-14.7339	34.1935
4426	Wildtype_Untreated_5	37.8271	74.4083
4427	Wildtype_Untreated_6	63.0432	-22.1147
4445	Wildtype_Untreated_7	51.8202	-75.4465
8872	Wildtype_Untreated_8	-0.750504	39.2777
8873	Wildtype_Untreated_9	-2.84259	39.0826
SVEV_M1	Wildtype_Untreated_10	-6.74827	19.0568
SVEV_M2	Wildtype_Untreated_11	-22.1185	0.894783
SVEV_M3	Wildtype_Untreated_12	-19.6154	14.4925
2243	R403Q_Treated_1	86.6342	-23.0299
2244	R403Q_Treated_2	86.0488	-28.7998
2245	R403Q_Treated_3	113.038	-50.4632

## Sheet: ED7B_C
							Individual mice
	GENE	Mean_treated	SD_treated	Mean_untreated	SD_untreated	P-value treated vs untreated	2243_Treated_1	2244_Treated_2	2245_Treated_3	1096_Untreated_1	4937B_Untreated_2	4939A_Untreated_3	4939B_Untreated_4	4942B_Untreated_5	4944B_Untreated_6
HYPERTROPHY
	Bag3	55.62	5.61	83.37	R4	0.002238	60.4127	56.992	49.4544	91.5099	72.9485	88.6081	76.325	89.8968	85.7902
	Corin	29.87	6.5	58.99	11.68	0.001189	37.1067	27.9859	24.5308	60.7966	76.3615	49.6602	57.125	57.0434	67.6161
	Fhod3	37.33	13.46	63.09	5.57	0.072742	52.2765	33.5401	26.1647	65.8198	64.0484	63.376	66.5562	56.4585	70.6213
	Foxo3	1.76	0.73	19.27	7.6	0.000106	2.5713	1.1508	1.5434	24.4201	31.822	12.581	19.7827	16.4707	24.8969
	Lmod2	157.75	21.79	293.36	22.52	0.001285	180.344	156.051	136.855	292.111	311.35	298.15	268.16	265.149	275.475
	Mtor	8.32	0.47	13.11	1.1	3e-06	8.8232	8.2398	7.8912	14.6049	13.9008	13.5293	13.5306	13.1905	13.5036
	Nfatc1	2.57	0.07	3.41	0.35	6.2e-05	2.6068	2.4852	2.6213	3.5753	3.7536	3.4471	3.0388	3.3524	3.094
	Tln2	7.33	1.04	15.9	1.94	3e-05	8.3812	7.3168	6.2945	17.675	15.883	15.1736	16.1553	16.347	17.818
	Trim55	18.39	5.71	50.87	9.46	0.000368	24.9387	15.7642	14.4633	49.4771	52.611	58.9688	54.4073	52.1641	56.5585
	Trim65	2.96	0.67	4.27	0.72	0.051401	3.322	3.3853	2.1861	4.5115	6.0712	4.2809	3.7773	3.9793	3.7742
	Xirp2	28.4	6.26	70.36	19.14	0.000201	29.4237	34.0893	21.6918	55.4385	55.4447	53.2631	57.7671	109.653	88.3918
	Yap1	9.82	0.11	12.64	1.94	0.002421	9.6938	9.8705	9.8974	12.3291	10.8751	11.6458	9.8569	12.5647	11.8044
	Ank2	5.576	0.8	10.456	2.2	0.533	0.002171	6.5256	5.1426	5.0604	8.0859	11.0554	11.0646	9.7657	9.0889
	Fhl1	61.421	11.8	83.358	37.3	0.737	0.176474	61.2606	73.3144	49.6891	89.8747	90.2026	66.2434	58.5842	171.482
SARCOMERE
	Daam1	9.11	0.98	16.84	1.76	4.1e-05	10.0979	9.082	8.1378	17.1178	14.9961	14.8054	15.9168	17.8148	18.031
	Actc1	9196.8	2012.54	9505.02	1528.97	0.824668	10692.1	9989.68	6908.58	9068.02	6272.95	10716.3	9489.09	10170	8514.95
	Mybpc3	1180.65	134.45	1466.16	146.48	0.039039	1331.76	1135.92	1074.27	1569.83	1309.03	1511.45	1481.6	1217.16	1563.61
	Myh6	3193.79	677.2	6332.67	1498.45	0.001002	3968.26	2900.13	2712.99	6835.6	9039.89	6898.33	6768.04	6249.19	6979.12
	Myh7	446.08	28.41	513.48	210.27	0.37406	478.613	426.178	433.444	404.935	407.948	410.438	365.436	376.42	378.141
	Myom1	112.89	24.29	217.88	26.38	0.00397	138.835	109.156	90.6923	220.67	242.087	202.842	222.181	211.297	218.78
	Myom2	164.54	45.98	298.91	44.73	0.016802	216.898	146.019	130.714	305.264	350.862	286.24	259.195	235.142	322.979
	Ttn	34.17	4.42	60.58	13.93	0.000562	39.0699	30.4765	32.9657	52.0787	59.7404	41.706	61.3487	56.2296	93.2617
	Tnnc1	2262.52	357.34	844.26	273.13	0.009655	2124.42	1994.84	2668.3	837.771	438.166	843.552	742.073	842.876	756
	Tnni3	1689.71	369.42	1082.33	160.59	0.096209	1689.82	1320.24	2059.08	1137.92	674.15	1191.4	1164.96	1100.6	1121.49
	Tnnt2	4620.89	434.42	3160.22	360.49	0.013623	4848.1	4119.98	4894.59	3377.19	2518.84	3429.96	3105.75	3008.37	3309.92
	Trim63	59.062	4.6	44.929	10.1	0.315	0.977381	62.1416	53.771	61.2724	68.2749	52.3745	45.4073	33.7868	42.2682
CYTOSKELETAL / INTERCELLULAR JUNCTIONS / INTERMEDIATE FILAMENTS
	Dsp	84.58	15.38	248.46	37.86	2e-06	100.195	84.0784	69.4565	277.181	217.804	208.354	252.417	233.609	288.007
	Flnc	48.45	16.48	164.53	77.57	0.001957	55.0743	60.5877	29.6863	135.539	144.459	221.892	136.863	349.703	125.499
	Pkp2	27.42	3.55	35.55	3.2	0.035682	30.8829	27.5951	23.7846	33.4876	34.4275	34.8554	30.9528	37.0386	35.1946
CALCIUM
	Atp2a2	1213.72	380.65	2033.44	172.93	0.056492	1622.59	1149.01	869.574	2016.17	2215.65	2103.78	2237.21	1981.67	2189.01
	Cacna1c	23.94	5.32	46.99	7.19	0.002372	23.8991	18.6309	29.2803	52.1517	50.2099	43.188	47.1962	46.5706	56.2774
	Camk2d	13.48	2.45	22.2	2	0.011845	16.1266	13.0335	11.2923	21.6788	19.2544	20.3119	21.4158	22.1233	24.0335
	Cav3	45.16	5.25	20.59	4.96	0.004173	50.3699	45.2367	39.866	19.93	8.4001	22.9774	22.2238	25.5092	19.8768
	Pln	1306.06	383.84	1418.17	286.57	0.676088	1737.44	1178.49	1002.25	1297.29	1091.3	1309.36	1301.21	1162.39	1411.68
	Tcap	1669.36	218.18	804.78	182.85	0.008497	1694.56	1439.68	1873.85	882.366	519.297	691.022	809.789	582.043	869.04
	Ryr2	60.36	13.1	132.161	36.8	0.457	0.004586	75.5113	52.1106	53.4593	96.9422	129.625	124.574	155.406	135.649
EXTRACELLULAR MATRIX
	Cdh2	25.11	10.73	93.72	13.43	0.000582	35.5137	25.7447	14.0788	102.168	104.637	99.7549	95.4667	94.1719	102.323
	Cdh4	0.56	0.23	2.94	0.69	5e-06	0.6691	0.7141	0.2975	3.4302	4.4519	2.7315	2.962	2.6261	3.1657
	Col6a3	2.26	0.89	4.9	1.12	0.011775	1.6754	3.2837	1.8125	4.7074	4.1198	5.0282	4.2677	4.1061	3.4828
	Col6a5	0.35	0.34	1.93	1.75	0.02931	0.0802	0.2318	0.7271	0.8619	2.1121	0.9737	0.4886	0.6221	0.3726
	Col6a6	0.95	0.4	2.23	0.77	0.007147	0.8579	0.5975	1.3838	1.7559	3.4425	1.8879	1.4001	1.4052	1.7041
	Pcdh7	4.02	1.09	13.32	2.82	1.4e-05	4.9339	4.317	2.8205	12.2482	16.4397	10.4676	12.6356	13.493	16.9181
	Tgfb1	13.945	4.5	13.013	2.6	0.7	0.669312	9.6803	18.6725	13.4822	14.7503	14.4462	15.2746	11.8017	16.0433
	Tgfb2	4.105	1.2	7.963	5.5	0.515	0.136608	2.8204	5.1537	4.3409	5.4905	22.2126	9.2307	4.5929	7.2824
	Tgfb3	7.822	1.7	8.289	3.4	0.944	0.414301	6.0324	8.0948	9.3387	9.321	15.3996	11.7464	5.1954	4.7399
	Postn	10.174	3.8	19.434	13.7	0.524	0.143382	5.8353	12.8009	11.8866	15.0689	52.8133	22.9263	10.9529	10.6645
METABOLISM
	Fabp3	1157.97	168.71	385.37	320.25	0.00101	1158.39	989.051	1326.46	186.488	79.2349	209.01	212.408	197.958	185.616
	Fabp5	20.05	0.92	3.49	3.12	0	20.4702	18.9945	20.692	1.9227	0.8513	2.0974	2.0122	2.2954	1.808
	Hk1	21.05	2.58	35.97	4.54	0.000283	22.1479	22.8948	18.1052	40.4934	30.2005	35.6185	34.769	35.9876	34.5421
	Prkag2	4.09	0.63	5.26	1.03	0.058084	4.7881	3.9172	3.5522	5.6016	3.3529	5.498	5.1143	4.4614	4.6967
	Trim35	24.66	4.35	45.97	4.43	0.003027	28.3534	25.7561	19.8556	47.2885	41.447	44.0374	42.5841	44.0438	44.823
