# Supplementary material for: Efficient in vivo genome editing prevents hypertrophic cardiomyopathy in mice
Source: Nat Med. 2023 Feb 16;29(2):412–21. doi: 10.1038/s41591-022-02190-7 (PMC9941048; doi:10.1038/s41591-022-02190-7)
Supplement: Source Data Extended Data Fig. 8 — Source Data for Extended Data Fig. 8 [file 41591_2022_2190_MOESM12_ESM.xlsx]

## Sheet: ED8A_B
Off-target analyses	Off-targets (OT) ➤
Mouse IDs	OT1 untreated	OT1 treated	OT2 untreated	OT2 treated	OT3 untreated	OT3 treated	OT4 untreated	OT4 treated	OT5 untreated	OT5 treated	OT6 untreated	OT6 treated	OT7 untreated	OT7 treated	OT8 untreated	OT8 treated	OT9 untreated	OT9 treated	OT10 untreated	OT10 treated	OT11 untreated	OT11 treated	OT12 untreated	OT12 treated	OT13 untreated	OT13 treated	OT14 untreated	OT14 treated	OT15 untreated	OT15 treated	OT16 untreated	OT16 treated
30 weeks
Mouse 2204 (untreated)/4801 (treated)	0.012432	0.0578814	0.01018	0.025917	0.0136705	0.0151694	0.00813182	0.00675461	0.015337	0.0228152	0.0286862	0.103165	0.014402	0.324542	0.00719994	0.351414	0.016943	0.0181289	0.0247097	0.023044	0.00939541	8.18871	0.0133695	0.320679	0.015836	0.00821	0.072516	0.133913	0.022675	0.267233	0.016098	0.017905
Mouse 2205 (untreated)/4802 (treated)	0.0118605	0.0903092	0.0157304	0.00888238	0.0160604	0.00878683	0.0141107	0.0136052	0.0116866	0.127583	0.04535	0.0344643	0.01788	0.407079	0.00689275	0.432133	0.0371808	0.0271726	0.020545	0.0291203	0.0139161	9.75808	0.0116194	0.490937	0.00806	0.00857	0.00857	0.00857	0.00857	0.00857	0.00857	0.013501
Mouse2206 (untreated)/4803 (treated)	0.0166381	0.0743047	0.0114517	0.0135048	0.0185874	0.0362529	0.0121506	0.008371	0.00734526	0.0176899	0.0253639	0.063012	0.015077	0.331003	0.00803153	0.310907	0.0286152	0.0240942	0.0302897	0.0374807	0.00684494	6.99834	0.0143616	0.259631	0.011346	0.0119	0.090416	0.10578	0.015217	0.198336	0.015904	0.020379
Mean	0.0136435	0.0741651	0.012454	0.0161014	0.0161061	0.0200697	0.0114644	0.00957694	0.0114563	0.0560295	0.0331334	0.0668803	0.0157863	0.354208	0.00737474	0.364818	0.0275797	0.0231319	0.0251815	0.0298817	0.0100521	8.31505	0.0131168	0.357083	0.0117473	0.00956	0.0571673	0.0827543	0.0154873	0.158046	0.013524	0.0172617
SD	0.0021303	0.013239	0.0023742	0.00719267	0.00200754	0.0117361	0.00248863	0.00292386	0.00326667	0.0506394	0.00874431	0.0281799	0.00150587	0.0374784	0.000481054	0.0503897	0.00829443	0.00375426	0.00399223	0.0059183	0.00292389	1.13019	0.0011337	0.0978759	0.0031872	0.00166114	0.0351319	0.0536989	0.00576151	0.109374	0.0035039	0.00284454
T-Test	0.0208604		0.555008		0.681875		0.526123		0.339174		0.22705		0.00601179		0.00978589		0.54277		0.411327		0.0091327		0.0381653		0.452481		0.607459		0.206315		0.309058
5 weeks
Mouse 4829 (treated)		0.0289935		0.012483		0.0211026		0.00971947		0.0458599		0.0401341		0.225264		0.204929		0.0329525		0.0181477		0.0297232		0.108387		0.0175901		0.0305933		0.0539121		0.0208353
Mouse 4830 (treated)		0.0624928		0.0110383		0.0185918		0.0191969		0.0251896		0.0486922		0.214055		0.13499		0.0110361		0.0376952		0.0313598		0.0798811		0.0199143		0.0590121		0.0568927		0.024082
Mean		0.0457431		0.0117607		0.0198472		0.0144582		0.0355247		0.0444131		0.219659		0.16996		0.0219943		0.0279215		0.0305415		0.0941341		0.0187522		0.0448027		0.0554024		0.0224586
SD		0.0167496		0.000722364		0.00125543		0.00473869		0.0103352		0.00427905		0.00560409		0.0349696		0.0109582		0.00977378		0.000818319		0.014253		0.00116213		0.0142094		0.00149029		0.00162334
T-Test	0.304162		0.732945		0.147451		0.640942		0.245222		0.230599		0.0139437		0.134844		0.706831		0.827354		0.00504462		0.109942		0.0754068		0.695793		0.00558831		0.0572811

## Sheet: ED8C
% A-I modification in transcriptome
Animal ID	Untreated	Animal ID	ABE8e-NG treated
4937	0.236755	2243	0.229587
4939	0.231609	2244	0.217855
4942	0.149395	2245	0.213522
4944	0.23058
T-Test untreated vs. ABE8e-NG treated	p=0,72
