# Supplementary material for: Efficient in vivo genome editing prevents hypertrophic cardiomyopathy in mice
Source: Nat Med. 2023 Feb 16;29(2):412–21. doi: 10.1038/s41591-022-02190-7 (PMC9941048; doi:10.1038/s41591-022-02190-7)
Supplement: Source Data Extended Data Fig. 9 — Source Data for Extended Data Fig. 9 [file 41591_2022_2190_MOESM13_ESM.xlsx]

## Sheet: ED9A
Targeted Amplicon Sequencing
	% unmodified WT allele
Animal IDs	Treated without sgRNA
4854	98.2
4855	98.4
Animal IDs	Treated with sgRNA
2265	88.89
2266	88.79
TTEST Treated without sgRNA vs. Treated with sgRNA	p=0,001

## Sheet: ED9B_C
5 weeks old R403Q mice
% unmodified R403Q allele
Animal ID	Untreated	Animal ID	Low Dose	Animal ID	Medium Dose	Animal ID	High Dose		T-Test	p-value
3910	50.14	6452	49.34	6448	46.6	6468	46.09		Untreated vs. Low Dose	0.925501
3931	49.11	6454	49.69	6450	46.47	6469	46.04		Untreated vs. Medium Dose	0.164951
3932	49.18			6451	49.41	6470	47.77		Untreated vs. High Dose	0.0197426
									Low Dose vs. Medium Dose	0.165959
									Low Dose vs. High Dose	0.0286821
									Medium Dose vs. High Dose	0.492682
% unmodified WT allele
Animal ID	Untreated	Animal ID	Low Dose	Animal ID	Medium Dose	Animal ID	High Dose		T-Test	p-value
3910	48.53	6452	49.28	6448	48.98	6468	49.08		Untreated vs. Low Dose	0.779238
3931	49.52	6454	48.86	6450	49.45	6469	49.7		Untreated vs. Medium Dose	0.859264
3932	49.52			6451	49.35	6470	50.59		Untreated vs. High Dose	0.339839
									Low Dose vs. Medium Dose	0.534794
									Low Dose vs. High Dose	0.243415
									Medium Dose vs. High Dose	0.351072
30 weeks old R403Q mice
% unmodified R403Q allele
Animal ID	Untreated	Animal ID	Low Dose	Animal ID	Medium Dose	Animal ID	High Dose		T-Test	p-value
3910	50.14	4078	48.17	4804	45.65	4005	44.17		Untreated vs. Low Dose	0.0492803
3931	49.11	4079	48.74	4805	45.25	4006	43.2		Untreated vs. Medium Dose	0.00299948
3932	49.18	4080	47.96	4806	45.33	4007	43.26		Untreated vs. High Dose	0.000144407
						4009	43.99		Low Dose vs. Medium Dose	0.00157778
									Low Dose vs. High Dose	4.39646e-05
									Medium Dose vs. High Dose	0.0025678
% unmodified WT allele
Animal ID	Untreated	Animal ID	Low Dose	Animal ID	Medium Dose	Animal ID	High Dose		T-Test	p-value
3910	48.53	4078	49.8	4804	48.63	4005	47.22		Untreated vs. Low Dose	0.4423
3931	49.52	4079	49.03	4805	49.01	4006	45.88		Untreated vs. Medium Dose	0.326152
3932	49.52	4080	49.82	4806	48.65	4007	45.99		Untreated vs. High Dose	0.00167185
						4009	45.81		Low Dose vs. Medium Dose	0.0757379
									Low Dose vs. High Dose	0.000540834
									Medium Dose vs. High Dose	0.00254496
