# Supplementary material for: Efficient in vivo genome editing prevents hypertrophic cardiomyopathy in mice
Source: Nat Med. 2023 Feb 16;29(2):412–21. doi: 10.1038/s41591-022-02190-7 (PMC9941048; doi:10.1038/s41591-022-02190-7)
Supplement: Source Data Extended Data Fig. 10 — Source Data for Extended Data Fig. 10 [file 41591_2022_2190_MOESM14_ESM.xlsx]

## Sheet: ED10
gDNA Sequencing
	% Indels
Animal ID	High Dose Liver	High Dose Skeletal Muscle	High Dose Lung	High Dose Gonad									Untreated Liver	Untreated Skeletal Muscle	Untreated Lung	Untreated Gonad
4006	0.047142	0.049492	0.052937	0.037369									0.039167	0.047335	0.047115	0.04111
4007	0.048364	0.040267	0.142277	0.042525									0.03972	0.046472	0.041125	0.031568
4009		0.077524											0.048884	0.044909	0.040552	0.044959
Animal ID	Medium Dose Liver	Medium Dose Skeletal Muscle	Medium Dose Lung	Medium Dose Gonad
4804	0.061192	0.043534	0.037992	0.043991
4805	0.055786	0.034632	0.045813	0.039818
4806	0.031217	0.042321	0.081076	0.034174
Animal ID	Low Dose Liver	Low Dose Skeletal Muscle	Low Dose Lung	Low Dose Gonad
4078	0.051256	0.037503	0.038152	0.040667
4079	0.055021	0.038225	0.053326	0.025327
4080	0.052638	0.034822	0.070076	0.03085
Animal ID	Untreated Liver	Untreated Skeletal Muscle	Untreated Lung	Untreated Gonad
3910	0.039167	0.047335	0.047115	0.04111
3931	0.03972	0.046472	0.041125	0.031568
3932	0.048884	0.044909	0.040552	0.044959
